# Supplementary material for: Widespread and largely unknown prophage activity, diversity, and function in two genera of wheat phyllosphere bacteria
Source: ISME J. 2023 Nov 2;17(12):2415–25. doi: 10.1038/s41396-023-01547-1 (PMC10689766; doi:10.1038/s41396-023-01547-1)
Supplement: Supplementary file 6 — Supplementary Table S6 [file 41396_2023_1547_MOESM6_ESM.xlsx]

## Sheet: defense_finder_systems
strain	sys_id	type	subtype	sys_beg	sys_end	protein_in_syst	genes_count	name_of_profiles_in_sys
P_poae_B05_3	UserReplicon_Septu_1	Septu	Septu	P_poae_B05_3_948	P_poae_B05_3_949	P_poae_B05_3_948,P_poae_B05_3_949	2	Septu__PtuB,Septu__PtuA
P_poae_W11_10	UserReplicon_Septu_2	Septu	Septu	P_poae_W11_10_983	P_poae_W11_10_984	P_poae_W11_10_983,P_poae_W11_10_984	2	Septu__PtuB,Septu__PtuA
P_poae_W11_2	UserReplicon_Septu_3	Septu	Septu	P_poae_W11_2_963	P_poae_W11_2_964	P_poae_W11_2_963,P_poae_W11_2_964	2	Septu__PtuB,Septu__PtuA
P_poae_W11_4	UserReplicon_Septu_4	Septu	Septu	P_poae_W11_4_966	P_poae_W11_4_967	P_poae_W11_4_966,P_poae_W11_4_967	2	Septu__PtuB,Septu__PtuA
P_poae_B12_2	UserReplicon_Thoeris_I_3	Thoeris	Thoeris_I	P_poae_B12_2_2486	P_poae_B12_2_2489	P_poae_B12_2_2486,P_poae_B12_2_2487,P_poae_B12_2_2488,P_poae_B12_2_2489	4	Thoeris__ThsB_Global,Thoeris__ThsB_Global,Thoeris_I__ThsA_new_grand,Thoeris__ThsB_Global
P_poae_B12_4	UserReplicon_Thoeris_I_4	Thoeris	Thoeris_I	P_poae_B12_4_2502	P_poae_B12_4_2505	P_poae_B12_4_2502,P_poae_B12_4_2503,P_poae_B12_4_2504,P_poae_B12_4_2505	4	Thoeris__ThsB_Global,Thoeris__ThsB_Global,Thoeris_I__ThsA_new_grand,Thoeris__ThsB_Global
P_poae_B12_7	UserReplicon_Thoeris_I_5	Thoeris	Thoeris_I	P_poae_B12_7_2504	P_poae_B12_7_2507	P_poae_B12_7_2504,P_poae_B12_7_2505,P_poae_B12_7_2506,P_poae_B12_7_2507	4	Thoeris__ThsB_Global,Thoeris__ThsB_Global,Thoeris_I__ThsA_new_grand,Thoeris__ThsB_Global
P_poae_W12_9	UserReplicon_Thoeris_I_6	Thoeris	Thoeris_I	P_poae_W12_9_2490	P_poae_W12_9_2493	P_poae_W12_9_2490,P_poae_W12_9_2491,P_poae_W12_9_2492,P_poae_W12_9_2493	4	Thoeris__ThsB_Global,Thoeris__ThsB_Global,Thoeris_I__ThsA_new_grand,Thoeris__ThsB_Global
P_poae_Z9_4	UserReplicon_PD-T7-2_1	PD-T7-2	PD-T7-2	P_poae_Z9_4_4422	P_poae_Z9_4_4423	P_poae_Z9_4_4422,P_poae_Z9_4_4423	2	PD-T7-2__PD-T7-2_A,PD-T7-2__PD-T7-2_B
P_poae_Z9_5	UserReplicon_PD-T7-2_2	PD-T7-2	PD-T7-2	P_poae_Z9_5_4601	P_poae_Z9_5_4602	P_poae_Z9_5_4601,P_poae_Z9_5_4602	2	PD-T7-2__PD-T7-2_A,PD-T7-2__PD-T7-2_B
P_poae_B04_10	UserReplicon_RM_Type_I_1	RM	RM_Type_I	P_poae_B04_10_161	P_poae_B04_10_164	P_poae_B04_10_161,P_poae_B04_10_163,P_poae_B04_10_164	3	RM__Type_I_MTases,RM__Type_I_S,RM__Type_I_REases
P_poae_B04_10	UserReplicon_RM_Type_IV_10	RM	RM_Type_IV	P_poae_B04_10_3040	P_poae_B04_10_3040	P_poae_B04_10_3040	1	RM_Type_IV__Type_IV_REases
P_poae_B04_4	UserReplicon_RM_Type_I_2	RM	RM_Type_I	P_poae_B04_4_162	P_poae_B04_4_165	P_poae_B04_4_162,P_poae_B04_4_164,P_poae_B04_4_165	3	RM__Type_I_MTases,RM__Type_I_S,RM__Type_I_REases
P_poae_B04_4	UserReplicon_RM_Type_IV_11	RM	RM_Type_IV	P_poae_B04_4_3002	P_poae_B04_4_3002	P_poae_B04_4_3002	1	RM_Type_IV__Type_IV_REases
P_poae_B05_3	UserReplicon_RM_Type_I_3	RM	RM_Type_I	P_poae_B05_3_4093	P_poae_B05_3_4095	P_poae_B05_3_4093,P_poae_B05_3_4094,P_poae_B05_3_4095	3	RM__Type_I_REases,RM__Type_I_S,RM__Type_I_MTases
P_poae_B12_2	UserReplicon_RM_Type_IV_12	RM	RM_Type_IV	P_poae_B12_2_2296	P_poae_B12_2_2296	P_poae_B12_2_2296	1	RM_Type_IV__Type_IV_REases
P_poae_B12_4	UserReplicon_RM_Type_IV_13	RM	RM_Type_IV	P_poae_B12_4_2309	P_poae_B12_4_2309	P_poae_B12_4_2309	1	RM_Type_IV__Type_IV_REases
P_poae_B12_7	UserReplicon_RM_Type_IV_14	RM	RM_Type_IV	P_poae_B12_7_2310	P_poae_B12_7_2310	P_poae_B12_7_2310	1	RM_Type_IV__Type_IV_REases
P_poae_W11_10	UserReplicon_RM_Type_I_4	RM	RM_Type_I	P_poae_W11_10_4277	P_poae_W11_10_4279	P_poae_W11_10_4277,P_poae_W11_10_4278,P_poae_W11_10_4279	3	RM__Type_I_REases,RM__Type_I_S,RM__Type_I_MTases
P_poae_W11_2	UserReplicon_RM_Type_I_5	RM	RM_Type_I	P_poae_W11_2_4146	P_poae_W11_2_4148	P_poae_W11_2_4146,P_poae_W11_2_4147,P_poae_W11_2_4148	3	RM__Type_I_REases,RM__Type_I_S,RM__Type_I_MTases
P_poae_W11_4	UserReplicon_RM_Type_I_6	RM	RM_Type_I	P_poae_W11_4_4151	P_poae_W11_4_4153	P_poae_W11_4_4151,P_poae_W11_4_4152,P_poae_W11_4_4153	3	RM__Type_I_REases,RM__Type_I_S,RM__Type_I_MTases
P_poae_W12_9	UserReplicon_RM_Type_IV_15	RM	RM_Type_IV	P_poae_W12_9_2299	P_poae_W12_9_2299	P_poae_W12_9_2299	1	RM_Type_IV__Type_IV_REases
P_poae_Z9_4	UserReplicon_RM_Type_II_7	RM	RM_Type_II	P_poae_Z9_4_267	P_poae_Z9_4_268	P_poae_Z9_4_267,P_poae_Z9_4_268	2	RM_Type_II__Type_II_REases,RM_Type_II__Type_II_MTases
P_poae_Z9_5	UserReplicon_RM_Type_II_8	RM	RM_Type_II	P_poae_Z9_5_273	P_poae_Z9_5_274	P_poae_Z9_5_273,P_poae_Z9_5_274	2	RM_Type_II__Type_II_REases,RM_Type_II__Type_II_MTases
P_trivialis_B02_8	UserReplicon_RM_Type_IV_16	RM	RM_Type_IV	P_trivialis_B02_8_2790	P_trivialis_B02_8_2790	P_trivialis_B02_8_2790	1	RM_Type_IV__Type_IV_REases
P_trivialis_B02_9	UserReplicon_RM_Type_IV_17	RM	RM_Type_IV	P_trivialis_B02_9_2794	P_trivialis_B02_9_2794	P_trivialis_B02_9_2794	1	RM_Type_IV__Type_IV_REases
P_trivialis_B08_3	UserReplicon_RM_Type_III_9	RM	RM_Type_III	P_trivialis_B08_3_4178	P_trivialis_B08_3_4179	P_trivialis_B08_3_4178,P_trivialis_B08_3_4179	2	RM_Type_III__Type_III_REases,RM_Type_III__Type_III_MTases
P_trivialis_W02_1	UserReplicon_RM_Type_IV_18	RM	RM_Type_IV	P_trivialis_W02_1_2783	P_trivialis_W02_1_2783	P_trivialis_W02_1_2783	1	RM_Type_IV__Type_IV_REases
P_trivialis_W02_3	UserReplicon_RM_Type_IV_19	RM	RM_Type_IV	P_trivialis_W02_3_2933	P_trivialis_W02_3_2933	P_trivialis_W02_3_2933	1	RM_Type_IV__Type_IV_REases
P_trivialis_W02_4	UserReplicon_RM_Type_IV_20	RM	RM_Type_IV	P_trivialis_W02_4_2874	P_trivialis_W02_4_2874	P_trivialis_W02_4_2874	1	RM_Type_IV__Type_IV_REases
P_trivialis_B02_8	UserReplicon_CBASS_II_11	CBASS	CBASS_II	P_trivialis_B02_8_2791	P_trivialis_B02_8_2793	P_trivialis_B02_8_2791,P_trivialis_B02_8_2792,P_trivialis_B02_8_2793	3	CBASS__AG_E1_ThiF,CBASS__Cyclase_II,CBASS__Effector_2TM_S_2TMBeta
P_trivialis_B02_9	UserReplicon_CBASS_II_12	CBASS	CBASS_II	P_trivialis_B02_9_2795	P_trivialis_B02_9_2797	P_trivialis_B02_9_2795,P_trivialis_B02_9_2796,P_trivialis_B02_9_2797	3	CBASS__AG_E1_ThiF,CBASS__Cyclase_II,CBASS__Effector_2TM_S_2TMBeta
P_trivialis_W02_1	UserReplicon_CBASS_II_13	CBASS	CBASS_II	P_trivialis_W02_1_2784	P_trivialis_W02_1_2786	P_trivialis_W02_1_2784,P_trivialis_W02_1_2785,P_trivialis_W02_1_2786	3	CBASS__AG_E1_ThiF,CBASS__Cyclase_II,CBASS__Effector_2TM_S_2TMBeta
P_trivialis_W02_3	UserReplicon_CBASS_II_14	CBASS	CBASS_II	P_trivialis_W02_3_2935	P_trivialis_W02_3_2938	P_trivialis_W02_3_2935,P_trivialis_W02_3_2936,P_trivialis_W02_3_2937,P_trivialis_W02_3_2938	4	CBASS__AG_E1_ThiF,CBASS__AG_E2_Prok-E2_B,CBASS__Cyclase_II,CBASS__Effector_2TM_S_2TMBeta
P_trivialis_W02_4	UserReplicon_CBASS_II_15	CBASS	CBASS_II	P_trivialis_W02_4_2875	P_trivialis_W02_4_2877	P_trivialis_W02_4_2875,P_trivialis_W02_4_2876,P_trivialis_W02_4_2877	3	CBASS__AG_E1_ThiF,CBASS__Cyclase_II,CBASS__Effector_2TM_S_2TMBeta
P_trivialis_B02_8	UserReplicon_RosmerTA_1	RosmerTA	RosmerTA	P_trivialis_B02_8_4313	P_trivialis_B02_8_4314	P_trivialis_B02_8_4313,P_trivialis_B02_8_4314	2	RosmerTA__RmrA_2585209417,RosmerTA__RmrT_2585209417
P_trivialis_B02_9	UserReplicon_RosmerTA_2	RosmerTA	RosmerTA	P_trivialis_B02_9_4311	P_trivialis_B02_9_4313	P_trivialis_B02_9_4311,P_trivialis_B02_9_4312,P_trivialis_B02_9_4313	3	RosmerTA__RmrA_2585209417,RosmerTA__RmrA_2585209417,RosmerTA__RmrT_2585209417
P_trivialis_B08_3	UserReplicon_RosmerTA_3	RosmerTA	RosmerTA	P_trivialis_B08_3_202	P_trivialis_B08_3_203	P_trivialis_B08_3_202,P_trivialis_B08_3_203	2	RosmerTA__RmrA_2662548665,RosmerTA__RmrT_2662548665
P_trivialis_W02_1	UserReplicon_RosmerTA_4	RosmerTA	RosmerTA	P_trivialis_W02_1_4301	P_trivialis_W02_1_4303	P_trivialis_W02_1_4301,P_trivialis_W02_1_4302,P_trivialis_W02_1_4303	3	RosmerTA__RmrA_2585209417,RosmerTA__RmrA_2585209417,RosmerTA__RmrT_2585209417
P_trivialis_W02_3	UserReplicon_RosmerTA_5	RosmerTA	RosmerTA	P_trivialis_W02_3_4517	P_trivialis_W02_3_4518	P_trivialis_W02_3_4517,P_trivialis_W02_3_4518	2	RosmerTA__RmrA_2585209417,RosmerTA__RmrT_2585209417
P_trivialis_W02_4	UserReplicon_RosmerTA_6	RosmerTA	RosmerTA	P_trivialis_W02_4_4427	P_trivialis_W02_4_4429	P_trivialis_W02_4_4427,P_trivialis_W02_4_4428,P_trivialis_W02_4_4429	3	RosmerTA__RmrA_2585209417,RosmerTA__RmrA_2585209417,RosmerTA__RmrT_2585209417
P_poae_B05_3	UserReplicon_AbiL_1	AbiL	AbiL	P_poae_B05_3_3707	P_poae_B05_3_3708	P_poae_B05_3_3707,P_poae_B05_3_3708	2	AbiL__AbiLi2,AbiL__AbiLii
P_poae_B05_3	UserReplicon_RloC_32	RloC	RloC	P_poae_B05_3_4279	P_poae_B05_3_4279	P_poae_B05_3_4279	1	RloC__RloC
P_poae_B12_2	UserReplicon_Lamassu-Fam_25	Lamassu-Fam	Lamassu-Fam	P_poae_B12_2_2479	P_poae_B12_2_2481	P_poae_B12_2_2479,P_poae_B12_2_2480,P_poae_B12_2_2481	3	Lamassu-Fam__LmuA_effector_Cap4_nuclease_II,Lamassu-Fam__LmuC_acc_Cap4_nuclease,Lamassu-Fam__LmuB_SMC_Cap4_nuclease_II
P_poae_B12_2	UserReplicon_AbiL_2	AbiL	AbiL	P_poae_B12_2_3805	P_poae_B12_2_3806	P_poae_B12_2_3805,P_poae_B12_2_3806	2	AbiL__AbiLi2,AbiL__AbiLii
P_poae_B12_4	UserReplicon_Lamassu-Fam_26	Lamassu-Fam	Lamassu-Fam	P_poae_B12_4_2494	P_poae_B12_4_2496	P_poae_B12_4_2494,P_poae_B12_4_2495,P_poae_B12_4_2496	3	Lamassu-Fam__LmuA_effector_Cap4_nuclease_II,Lamassu-Fam__LmuC_acc_Cap4_nuclease,Lamassu-Fam__LmuB_SMC_Cap4_nuclease_II
P_poae_B12_4	UserReplicon_AbiL_3	AbiL	AbiL	P_poae_B12_4_3824	P_poae_B12_4_3825	P_poae_B12_4_3824,P_poae_B12_4_3825	2	AbiL__AbiLi2,AbiL__AbiLii
P_poae_B12_7	UserReplicon_Lamassu-Fam_27	Lamassu-Fam	Lamassu-Fam	P_poae_B12_7_2495	P_poae_B12_7_2498	P_poae_B12_7_2495,P_poae_B12_7_2496,P_poae_B12_7_2497,P_poae_B12_7_2498	4	Lamassu-Fam__LmuA_effector_Cap4_nuclease_II,Lamassu-Fam__LmuC_acc_Cap4_nuclease,Lamassu-Fam__LmuB_SMC_Cap4_nuclease_II,Lamassu-Fam__LmuB_SMC_Cap4_nuclease_II
P_poae_B12_7	UserReplicon_AbiL_4	AbiL	AbiL	P_poae_B12_7_3831	P_poae_B12_7_3832	P_poae_B12_7_3831,P_poae_B12_7_3832	2	AbiL__AbiLi2,AbiL__AbiLii
P_poae_W11_10	UserReplicon_AbiL_5	AbiL	AbiL	P_poae_W11_10_3875	P_poae_W11_10_3876	P_poae_W11_10_3875,P_poae_W11_10_3876	2	AbiL__AbiLi2,AbiL__AbiLii
P_poae_W11_10	UserReplicon_RloC_33	RloC	RloC	P_poae_W11_10_4476	P_poae_W11_10_4476	P_poae_W11_10_4476	1	RloC__RloC
P_poae_W11_2	UserReplicon_AbiL_6	AbiL	AbiL	P_poae_W11_2_3759	P_poae_W11_2_3760	P_poae_W11_2_3759,P_poae_W11_2_3760	2	AbiL__AbiLi2,AbiL__AbiLii
P_poae_W11_2	UserReplicon_RloC_34	RloC	RloC	P_poae_W11_2_4333	P_poae_W11_2_4333	P_poae_W11_2_4333	1	RloC__RloC
P_poae_W11_4	UserReplicon_AbiL_7	AbiL	AbiL	P_poae_W11_4_3766	P_poae_W11_4_3767	P_poae_W11_4_3766,P_poae_W11_4_3767	2	AbiL__AbiLi2,AbiL__AbiLii
P_poae_W11_4	UserReplicon_RloC_35	RloC	RloC	P_poae_W11_4_4339	P_poae_W11_4_4339	P_poae_W11_4_4339	1	RloC__RloC
P_poae_W12_9	UserReplicon_Lamassu-Fam_28	Lamassu-Fam	Lamassu-Fam	P_poae_W12_9_2483	P_poae_W12_9_2485	P_poae_W12_9_2483,P_poae_W12_9_2484,P_poae_W12_9_2485	3	Lamassu-Fam__LmuA_effector_Cap4_nuclease_II,Lamassu-Fam__LmuC_acc_Cap4_nuclease,Lamassu-Fam__LmuB_SMC_Cap4_nuclease_II
P_poae_W12_9	UserReplicon_AbiL_8	AbiL	AbiL	P_poae_W12_9_3805	P_poae_W12_9_3806	P_poae_W12_9_3805,P_poae_W12_9_3806	2	AbiL__AbiLi2,AbiL__AbiLii
P_poae_Z9_4	UserReplicon_Lit_29	Lit	Lit	P_poae_Z9_4_254	P_poae_Z9_4_254	P_poae_Z9_4_254	1	Lit__Lit
P_poae_Z9_4	UserReplicon_Rst_Hydrolase-Tm_36	Rst_Hydrolase-3Tm	Rst_Hydrolase-Tm	P_poae_Z9_4_255	P_poae_Z9_4_256	P_poae_Z9_4_255,P_poae_Z9_4_256	2	Rst_Hydrolase-Tm__Hydrolase,Rst_Hydrolase-Tm__Hydrolase-Tm
P_poae_Z9_4	UserReplicon_AbiL_9	AbiL	AbiL	P_poae_Z9_4_3857	P_poae_Z9_4_3858	P_poae_Z9_4_3857,P_poae_Z9_4_3858	2	AbiL__AbiLi2,AbiL__AbiLii
P_poae_Z9_4	UserReplicon_AbiU_12	AbiU	AbiU	P_poae_Z9_4_4414	P_poae_Z9_4_4414	P_poae_Z9_4_4414	1	AbiU__AbiU
P_poae_Z9_5	UserReplicon_Lit_30	Lit	Lit	P_poae_Z9_5_260	P_poae_Z9_5_260	P_poae_Z9_5_260	1	Lit__Lit
P_poae_Z9_5	UserReplicon_Rst_Hydrolase-Tm_37	Rst_Hydrolase-3Tm	Rst_Hydrolase-Tm	P_poae_Z9_5_261	P_poae_Z9_5_262	P_poae_Z9_5_261,P_poae_Z9_5_262	2	Rst_Hydrolase-Tm__Hydrolase,Rst_Hydrolase-Tm__Hydrolase-Tm
P_poae_Z9_5	UserReplicon_AbiL_10	AbiL	AbiL	P_poae_Z9_5_4013	P_poae_Z9_5_4014	P_poae_Z9_5_4013,P_poae_Z9_5_4014	2	AbiL__AbiLi2,AbiL__AbiLii
P_poae_Z9_5	UserReplicon_AbiU_13	AbiU	AbiU	P_poae_Z9_5_4592	P_poae_Z9_5_4593	P_poae_Z9_5_4592,P_poae_Z9_5_4593	2	AbiU__AbiU,AbiU__AbiU
P_trivialis_B02_8	UserReplicon_Gabija_14	Gabija	Gabija	P_trivialis_B02_8_2778	P_trivialis_B02_8_2779	P_trivialis_B02_8_2778,P_trivialis_B02_8_2779	2	Gabija__GajB_2,Gabija__GajA
P_trivialis_B02_8	UserReplicon_Gabija_15	Gabija	Gabija	P_trivialis_B02_8_4315	P_trivialis_B02_8_4316	P_trivialis_B02_8_4315,P_trivialis_B02_8_4316	2	Gabija__GajA,Gabija__GajB_2
P_trivialis_B02_9	UserReplicon_Gabija_16	Gabija	Gabija	P_trivialis_B02_9_2783	P_trivialis_B02_9_2784	P_trivialis_B02_9_2783,P_trivialis_B02_9_2784	2	Gabija__GajB_2,Gabija__GajA
P_trivialis_B02_9	UserReplicon_Gabija_17	Gabija	Gabija	P_trivialis_B02_9_4314	P_trivialis_B02_9_4315	P_trivialis_B02_9_4314,P_trivialis_B02_9_4315	2	Gabija__GajA,Gabija__GajB_2
P_trivialis_B08_3	UserReplicon_PD-T4-8_31	PD-T4-8	PD-T4-8	P_trivialis_B08_3_2392	P_trivialis_B08_3_2392	P_trivialis_B08_3_2392	1	PD-T4-8__PD-T4-8
P_trivialis_B08_3	UserReplicon_Gabija_18	Gabija	Gabija	P_trivialis_B08_3_2395	P_trivialis_B08_3_2396	P_trivialis_B08_3_2395,P_trivialis_B08_3_2396	2	Gabija__GajB_2,Gabija__GajA
P_trivialis_B08_3	UserReplicon_AbiL_11	AbiL	AbiL	P_trivialis_B08_3_3602	P_trivialis_B08_3_3603	P_trivialis_B08_3_3602,P_trivialis_B08_3_3603	2	AbiL__AbiLi2,AbiL__AbiLii2
P_trivialis_W02_1	UserReplicon_Gabija_19	Gabija	Gabija	P_trivialis_W02_1_2771	P_trivialis_W02_1_2772	P_trivialis_W02_1_2771,P_trivialis_W02_1_2772	2	Gabija__GajB_2,Gabija__GajA
P_trivialis_W02_1	UserReplicon_Gabija_20	Gabija	Gabija	P_trivialis_W02_1_4304	P_trivialis_W02_1_4305	P_trivialis_W02_1_4304,P_trivialis_W02_1_4305	2	Gabija__GajA,Gabija__GajB_2
P_trivialis_W02_3	UserReplicon_Gabija_21	Gabija	Gabija	P_trivialis_W02_3_2922	P_trivialis_W02_3_2923	P_trivialis_W02_3_2922,P_trivialis_W02_3_2923	2	Gabija__GajB_2,Gabija__GajA
P_trivialis_W02_3	UserReplicon_Gabija_22	Gabija	Gabija	P_trivialis_W02_3_4519	P_trivialis_W02_3_4520	P_trivialis_W02_3_4519,P_trivialis_W02_3_4520	2	Gabija__GajA,Gabija__GajB_2
P_trivialis_W02_4	UserReplicon_Gabija_23	Gabija	Gabija	P_trivialis_W02_4_2863	P_trivialis_W02_4_2864	P_trivialis_W02_4_2863,P_trivialis_W02_4_2864	2	Gabija__GajB_2,Gabija__GajA
P_trivialis_W02_4	UserReplicon_Gabija_24	Gabija	Gabija	P_trivialis_W02_4_4430	P_trivialis_W02_4_4432	P_trivialis_W02_4_4430,P_trivialis_W02_4_4431,P_trivialis_W02_4_4432	3	Gabija__GajA,Gabija__GajA,Gabija__GajB_2
E_aphidicola_B01_10	UserReplicon_RM_Type_III_1	RM	RM_Type_III	E_aphidicola_B01_10_580	E_aphidicola_B01_10_582	E_aphidicola_B01_10_580,E_aphidicola_B01_10_581,E_aphidicola_B01_10_582	3	RM_Type_III__Type_III_MTases,RM_Type_III__Type_III_MTases,RM_Type_III__Type_III_REases
E_aphidicola_B01_10	UserReplicon_RM_Type_III_2	RM	RM_Type_III	E_aphidicola_B01_10_1603	E_aphidicola_B01_10_1605	E_aphidicola_B01_10_1603,E_aphidicola_B01_10_1604,E_aphidicola_B01_10_1605	3	RM_Type_III__Type_III_REases,RM_Type_III__Type_III_MTases,RM_Type_III__Type_III_MTases
E_aphidicola_B01_10	UserReplicon_Mok_Hok_Sok_1	Mok_Hok_Sok	Mok_Hok_Sok	E_aphidicola_B01_10_700	E_aphidicola_B01_10_700	E_aphidicola_B01_10_700	1	Mok_Hok_Sok__Hok
E_aphidicola_B01_10	UserReplicon_CAS_Class1-Subtype-I-F_1	Cas	CAS_Class1-Subtype-I-F	E_aphidicola_B01_10_3438	E_aphidicola_B01_10_3443	E_aphidicola_B01_10_3438,E_aphidicola_B01_10_3439,E_aphidicola_B01_10_3440,E_aphidicola_B01_10_3441,E_aphidicola_B01_10_3442,E_aphidicola_B01_10_3443	6	Cas__cas6f_I_II_III_IV_V_VI_3,Cas__cas7f_I-F_2,Cas__cas5f_I-F_2,Cas__cas8f_I-F_4,Cas__cas3f_I-F_1,Cas__cas1_I-F_1
E_aphidicola_B01_10	UserReplicon_Lamassu-Fam_2	Lamassu-Fam	Lamassu-Fam	E_aphidicola_B01_10_1024	E_aphidicola_B01_10_1033	E_aphidicola_B01_10_1024,E_aphidicola_B01_10_1025,E_aphidicola_B01_10_1026,E_aphidicola_B01_10_1027,E_aphidicola_B01_10_1033	5	Lamassu-Fam__LmuB_SMC_Cap4_nuclease_II,Lamassu-Fam__LmuB_SMC_Cap4_nuclease_II,Lamassu-Fam__LmuC_acc_Cap4_nuclease,Lamassu-Fam__LmuA_effector_Cap4_nuclease_II,Lamassu-Fam__LmuB_SMC_Mrr
E_aphidicola_B01_10	UserReplicon_AbiV_1	AbiV	AbiV	E_aphidicola_B01_10_2511	E_aphidicola_B01_10_2511	E_aphidicola_B01_10_2511	1	AbiV__AbiV
E_aphidicola_B01_10	UserReplicon_dGTPase_3	dGTPase	dGTPase	E_aphidicola_B01_10_3243	E_aphidicola_B01_10_3243	E_aphidicola_B01_10_3243	1	dGTPase__Sp_dGTPase
E_aphidicola_B01_2	UserReplicon_PD-Lambda-1_1	PD-Lambda-1	PD-Lambda-1	E_aphidicola_B01_2_3319	E_aphidicola_B01_2_3319	E_aphidicola_B01_2_3319	1	PD-Lambda-1__PD-Lambda-1
E_aphidicola_B01_2	UserReplicon_RM_Type_III_1	RM	RM_Type_III	E_aphidicola_B01_2_588	E_aphidicola_B01_2_589	E_aphidicola_B01_2_588,E_aphidicola_B01_2_589	2	RM_Type_III__Type_III_MTases,RM_Type_III__Type_III_REases
E_aphidicola_B01_2	UserReplicon_RM_Type_III_2	RM	RM_Type_III	E_aphidicola_B01_2_1638	E_aphidicola_B01_2_1639	E_aphidicola_B01_2_1638,E_aphidicola_B01_2_1639	2	RM_Type_III__Type_III_REases,RM_Type_III__Type_III_MTases
E_aphidicola_B01_2	UserReplicon_Mok_Hok_Sok_1	Mok_Hok_Sok	Mok_Hok_Sok	E_aphidicola_B01_2_713	E_aphidicola_B01_2_713	E_aphidicola_B01_2_713	1	Mok_Hok_Sok__Hok
E_aphidicola_B01_2	UserReplicon_CAS_Class1-Subtype-I-F_1	Cas	CAS_Class1-Subtype-I-F	E_aphidicola_B01_2_3525	E_aphidicola_B01_2_3534	E_aphidicola_B01_2_3525,E_aphidicola_B01_2_3526,E_aphidicola_B01_2_3527,E_aphidicola_B01_2_3528,E_aphidicola_B01_2_3532,E_aphidicola_B01_2_3534	6	Cas__cas6f_I_II_III_IV_V_VI_3,Cas__cas7f_I-F_2,Cas__cas5f_I-F_2,Cas__cas8f_I-F_4,Cas__cas3f_I-F_1,Cas__cas1_I-F_1
E_aphidicola_B01_2	UserReplicon_Lamassu-Fam_2	Lamassu-Fam	Lamassu-Fam	E_aphidicola_B01_2_1044	E_aphidicola_B01_2_1051	E_aphidicola_B01_2_1044,E_aphidicola_B01_2_1045,E_aphidicola_B01_2_1051	3	Lamassu-Fam__LmuB_SMC_Cap4_nuclease_II,Lamassu-Fam__LmuA_effector_Cap4_nuclease_II,Lamassu-Fam__LmuB_SMC_Mrr
E_aphidicola_B01_2	UserReplicon_AbiV_1	AbiV	AbiV	E_aphidicola_B01_2_2561	E_aphidicola_B01_2_2561	E_aphidicola_B01_2_2561	1	AbiV__AbiV
E_aphidicola_B01_2	UserReplicon_dGTPase_3	dGTPase	dGTPase	E_aphidicola_B01_2_3318	E_aphidicola_B01_2_3318	E_aphidicola_B01_2_3318	1	dGTPase__Sp_dGTPase
E_sp_B01_3	UserReplicon_RM_Type_II_2	RM	RM_Type_II	E_sp_B01_3_609	E_sp_B01_3_610	E_sp_B01_3_609,E_sp_B01_3_610	2	RM_Type_II__Type_II_MTases,RM_Type_II__Type_II_REases
E_sp_B01_3	UserReplicon_RM_Type_I_1	RM	RM_Type_I	E_sp_B01_3_3720	E_sp_B01_3_3723	E_sp_B01_3_3720,E_sp_B01_3_3722,E_sp_B01_3_3723	3	RM__Type_I_S,RM__Type_I_MTases,RM__Type_I_REases
E_sp_B01_3	UserReplicon_CBASS_II_3	CBASS	CBASS_II	E_sp_B01_3_1976	E_sp_B01_3_1982	E_sp_B01_3_1976,E_sp_B01_3_1977,E_sp_B01_3_1978,E_sp_B01_3_1979,E_sp_B01_3_1982	5	CBASS__Jab,CBASS__AG_E1_ThiF,CBASS__Cyclase_II,CBASS__Phospholipase,CBASS__Effector_2TM_S_2TMBeta
E_sp_B01_3	UserReplicon_Gabija_1	Gabija	Gabija	E_sp_B01_3_3725	E_sp_B01_3_3726	E_sp_B01_3_3725,E_sp_B01_3_3726	2	Gabija__GajA,Gabija__GajB_3
E_sp_B01_3	UserReplicon_Gao_Iet_2	Gao_Iet	Gao_Iet	E_sp_B01_3_4199	E_sp_B01_3_4201	E_sp_B01_3_4199,E_sp_B01_3_4200,E_sp_B01_3_4201	3	Gao_Iet__IetA,Gao_Iet__IetA,Gao_Iet__IetS
E_aphidicola_B01_5	UserReplicon_PD-Lambda-1_1	PD-Lambda-1	PD-Lambda-1	E_aphidicola_B01_5_3381	E_aphidicola_B01_5_3381	E_aphidicola_B01_5_3381	1	PD-Lambda-1__PD-Lambda-1
E_aphidicola_B01_5	UserReplicon_RM_Type_III_1	RM	RM_Type_III	E_aphidicola_B01_5_580	E_aphidicola_B01_5_582	E_aphidicola_B01_5_580,E_aphidicola_B01_5_581,E_aphidicola_B01_5_582	3	RM_Type_III__Type_III_MTases,RM_Type_III__Type_III_MTases,RM_Type_III__Type_III_REases
E_aphidicola_B01_5	UserReplicon_RM_Type_III_2	RM	RM_Type_III	E_aphidicola_B01_5_1701	E_aphidicola_B01_5_1702	E_aphidicola_B01_5_1701,E_aphidicola_B01_5_1702	2	RM_Type_III__Type_III_REases,RM_Type_III__Type_III_MTases
E_aphidicola_B01_5	UserReplicon_Mok_Hok_Sok_1	Mok_Hok_Sok	Mok_Hok_Sok	E_aphidicola_B01_5_702	E_aphidicola_B01_5_702	E_aphidicola_B01_5_702	1	Mok_Hok_Sok__Hok
E_aphidicola_B01_5	UserReplicon_CAS_Class1-Subtype-I-F_1	Cas	CAS_Class1-Subtype-I-F	E_aphidicola_B01_5_3576	E_aphidicola_B01_5_3584	E_aphidicola_B01_5_3576,E_aphidicola_B01_5_3577,E_aphidicola_B01_5_3578,E_aphidicola_B01_5_3581,E_aphidicola_B01_5_3583,E_aphidicola_B01_5_3584	6	Cas__cas6f_I_II_III_IV_V_VI_3,Cas__cas7f_I-F_2,Cas__cas5f_I-F_2,Cas__cas8f_I-F_4,Cas__cas3f_I-F_1,Cas__cas1_I-F_1
E_aphidicola_B01_5	UserReplicon_Lamassu-Fam_2	Lamassu-Fam	Lamassu-Fam	E_aphidicola_B01_5_1033	E_aphidicola_B01_5_1041	E_aphidicola_B01_5_1033,E_aphidicola_B01_5_1034,E_aphidicola_B01_5_1035,E_aphidicola_B01_5_1041	4	Lamassu-Fam__LmuB_SMC_Cap4_nuclease_II,Lamassu-Fam__LmuB_SMC_Cap4_nuclease_II,Lamassu-Fam__LmuA_effector_Cap4_nuclease_II,Lamassu-Fam__LmuB_SMC_Mrr
E_aphidicola_B01_5	UserReplicon_AbiV_1	AbiV	AbiV	E_aphidicola_B01_5_2633	E_aphidicola_B01_5_2633	E_aphidicola_B01_5_2633	1	AbiV__AbiV
E_aphidicola_B01_5	UserReplicon_dGTPase_3	dGTPase	dGTPase	E_aphidicola_B01_5_3380	E_aphidicola_B01_5_3380	E_aphidicola_B01_5_3380	1	dGTPase__Sp_dGTPase
E_aphidicola_B03_2	UserReplicon_PD-Lambda-1_1	PD-Lambda-1	PD-Lambda-1	E_aphidicola_B03_2_3298	E_aphidicola_B03_2_3298	E_aphidicola_B03_2_3298	1	PD-Lambda-1__PD-Lambda-1
E_aphidicola_B03_2	UserReplicon_RM_Type_III_2	RM	RM_Type_III	E_aphidicola_B03_2_549	E_aphidicola_B03_2_550	E_aphidicola_B03_2_549,E_aphidicola_B03_2_550	2	RM_Type_III__Type_III_MTases,RM_Type_III__Type_III_REases
E_aphidicola_B03_2	UserReplicon_RM_Type_I_1	RM	RM_Type_I	E_aphidicola_B03_2_924	E_aphidicola_B03_2_927	E_aphidicola_B03_2_924,E_aphidicola_B03_2_925,E_aphidicola_B03_2_927	3	RM__Type_I_REases,RM__Type_I_MTases,RM__Type_I_S
E_aphidicola_B03_2	UserReplicon_Mok_Hok_Sok_1	Mok_Hok_Sok	Mok_Hok_Sok	E_aphidicola_B03_2_671	E_aphidicola_B03_2_671	E_aphidicola_B03_2_671	1	Mok_Hok_Sok__Hok
E_aphidicola_B03_2	UserReplicon_CAS_Class1-Subtype-I-F_1	Cas	CAS_Class1-Subtype-I-F	E_aphidicola_B03_2_3483	E_aphidicola_B03_2_3490	E_aphidicola_B03_2_3483,E_aphidicola_B03_2_3484,E_aphidicola_B03_2_3485,E_aphidicola_B03_2_3486,E_aphidicola_B03_2_3489,E_aphidicola_B03_2_3490	6	Cas__cas6f_I_II_III_IV_V_VI_3,Cas__cas7f_I-F_2,Cas__cas5f_I-F_2,Cas__cas8f_I-F_4,Cas__cas3f_I-F_1,Cas__cas1_I-F_1
E_aphidicola_B03_2	UserReplicon_Lamassu-Fam_2	Lamassu-Fam	Lamassu-Fam	E_aphidicola_B03_2_1001	E_aphidicola_B03_2_1010	E_aphidicola_B03_2_1001,E_aphidicola_B03_2_1002,E_aphidicola_B03_2_1003,E_aphidicola_B03_2_1004,E_aphidicola_B03_2_1010	5	Lamassu-Fam__LmuB_SMC_Cap4_nuclease_II,Lamassu-Fam__LmuB_SMC_Cap4_nuclease_II,Lamassu-Fam__LmuC_acc_Cap4_nuclease,Lamassu-Fam__LmuA_effector_Cap4_nuclease_II,Lamassu-Fam__LmuB_SMC_Mrr
E_aphidicola_B03_2	UserReplicon_AbiV_1	AbiV	AbiV	E_aphidicola_B03_2_2533	E_aphidicola_B03_2_2533	E_aphidicola_B03_2_2533	1	AbiV__AbiV
E_aphidicola_B03_2	UserReplicon_dGTPase_3	dGTPase	dGTPase	E_aphidicola_B03_2_3297	E_aphidicola_B03_2_3297	E_aphidicola_B03_2_3297	1	dGTPase__Sp_dGTPase
E_aphidicola_B03_3	UserReplicon_PD-Lambda-1_1	PD-Lambda-1	PD-Lambda-1	E_aphidicola_B03_3_3357	E_aphidicola_B03_3_3357	E_aphidicola_B03_3_3357	1	PD-Lambda-1__PD-Lambda-1
E_aphidicola_B03_3	UserReplicon_RM_Type_III_2	RM	RM_Type_III	E_aphidicola_B03_3_597	E_aphidicola_B03_3_598	E_aphidicola_B03_3_597,E_aphidicola_B03_3_598	2	RM_Type_III__Type_III_MTases,RM_Type_III__Type_III_REases
E_aphidicola_B03_3	UserReplicon_RM_Type_I_1	RM	RM_Type_I	E_aphidicola_B03_3_970	E_aphidicola_B03_3_973	E_aphidicola_B03_3_970,E_aphidicola_B03_3_971,E_aphidicola_B03_3_973	3	RM__Type_I_REases,RM__Type_I_MTases,RM__Type_I_S
E_aphidicola_B03_3	UserReplicon_Mok_Hok_Sok_1	Mok_Hok_Sok	Mok_Hok_Sok	E_aphidicola_B03_3_718	E_aphidicola_B03_3_718	E_aphidicola_B03_3_718	1	Mok_Hok_Sok__Hok
E_aphidicola_B03_3	UserReplicon_CAS_Class1-Subtype-I-F_1	Cas	CAS_Class1-Subtype-I-F	E_aphidicola_B03_3_3543	E_aphidicola_B03_3_3550	E_aphidicola_B03_3_3543,E_aphidicola_B03_3_3544,E_aphidicola_B03_3_3545,E_aphidicola_B03_3_3546,E_aphidicola_B03_3_3549,E_aphidicola_B03_3_3550	6	Cas__cas6f_I_II_III_IV_V_VI_3,Cas__cas7f_I-F_2,Cas__cas5f_I-F_2,Cas__cas8f_I-F_4,Cas__cas3f_I-F_1,Cas__cas1_I-F_1
E_aphidicola_B03_3	UserReplicon_Lamassu-Fam_2	Lamassu-Fam	Lamassu-Fam	E_aphidicola_B03_3_1046	E_aphidicola_B03_3_1055	E_aphidicola_B03_3_1046,E_aphidicola_B03_3_1047,E_aphidicola_B03_3_1048,E_aphidicola_B03_3_1049,E_aphidicola_B03_3_1055	5	Lamassu-Fam__LmuB_SMC_Cap4_nuclease_II,Lamassu-Fam__LmuB_SMC_Cap4_nuclease_II,Lamassu-Fam__LmuC_acc_Cap4_nuclease,Lamassu-Fam__LmuA_effector_Cap4_nuclease_II,Lamassu-Fam__LmuB_SMC_Mrr
E_aphidicola_B03_3	UserReplicon_AbiV_1	AbiV	AbiV	E_aphidicola_B03_3_2581	E_aphidicola_B03_3_2581	E_aphidicola_B03_3_2581	1	AbiV__AbiV
E_aphidicola_B03_3	UserReplicon_dGTPase_3	dGTPase	dGTPase	E_aphidicola_B03_3_3356	E_aphidicola_B03_3_3356	E_aphidicola_B03_3_3356	1	dGTPase__Sp_dGTPase
E_aphidicola_B03_5	UserReplicon_PD-Lambda-1_1	PD-Lambda-1	PD-Lambda-1	E_aphidicola_B03_5_3502	E_aphidicola_B03_5_3502	E_aphidicola_B03_5_3502	1	PD-Lambda-1__PD-Lambda-1
E_aphidicola_B03_5	UserReplicon_RM_Type_III_2	RM	RM_Type_III	E_aphidicola_B03_5_621	E_aphidicola_B03_5_622	E_aphidicola_B03_5_621,E_aphidicola_B03_5_622	2	RM_Type_III__Type_III_MTases,RM_Type_III__Type_III_REases
E_aphidicola_B03_5	UserReplicon_RM_Type_I_1	RM	RM_Type_I	E_aphidicola_B03_5_1018	E_aphidicola_B03_5_1021	E_aphidicola_B03_5_1018,E_aphidicola_B03_5_1019,E_aphidicola_B03_5_1021	3	RM__Type_I_REases,RM__Type_I_MTases,RM__Type_I_S
E_aphidicola_B03_5	UserReplicon_Mok_Hok_Sok_1	Mok_Hok_Sok	Mok_Hok_Sok	E_aphidicola_B03_5_747	E_aphidicola_B03_5_747	E_aphidicola_B03_5_747	1	Mok_Hok_Sok__Hok
E_aphidicola_B03_5	UserReplicon_CAS_Class1-Subtype-I-F_1	Cas	CAS_Class1-Subtype-I-F	E_aphidicola_B03_5_3696	E_aphidicola_B03_5_3704	E_aphidicola_B03_5_3696,E_aphidicola_B03_5_3697,E_aphidicola_B03_5_3698,E_aphidicola_B03_5_3699,E_aphidicola_B03_5_3700,E_aphidicola_B03_5_3703,E_aphidicola_B03_5_3704	7	Cas__cas6f_I_II_III_IV_V_VI_3,Cas__cas7f_I-F_2,Cas__cas5f_I-F_2,Cas__cas8f_I-F_4,Cas__cas8f_I-F_4,Cas__cas3f_I-F_1,Cas__cas1_I-F_1
E_aphidicola_B03_5	UserReplicon_Lamassu-Fam_2	Lamassu-Fam	Lamassu-Fam	E_aphidicola_B03_5_1095	E_aphidicola_B03_5_1104	E_aphidicola_B03_5_1095,E_aphidicola_B03_5_1096,E_aphidicola_B03_5_1097,E_aphidicola_B03_5_1098,E_aphidicola_B03_5_1104	5	Lamassu-Fam__LmuB_SMC_Cap4_nuclease_II,Lamassu-Fam__LmuB_SMC_Cap4_nuclease_II,Lamassu-Fam__LmuC_acc_Cap4_nuclease,Lamassu-Fam__LmuA_effector_Cap4_nuclease_II,Lamassu-Fam__LmuB_SMC_Mrr
E_aphidicola_B03_5	UserReplicon_AbiV_1	AbiV	AbiV	E_aphidicola_B03_5_2694	E_aphidicola_B03_5_2694	E_aphidicola_B03_5_2694	1	AbiV__AbiV
E_aphidicola_B03_5	UserReplicon_dGTPase_3	dGTPase	dGTPase	E_aphidicola_B03_5_3501	E_aphidicola_B03_5_3501	E_aphidicola_B03_5_3501	1	dGTPase__Sp_dGTPase
E_aphidicola_B03_6	UserReplicon_RM_Type_III_2	RM	RM_Type_III	E_aphidicola_B03_6_604	E_aphidicola_B03_6_605	E_aphidicola_B03_6_604,E_aphidicola_B03_6_605	2	RM_Type_III__Type_III_MTases,RM_Type_III__Type_III_REases
E_aphidicola_B03_6	UserReplicon_RM_Type_IIG_1	RM	RM_Type_IIG	E_aphidicola_B03_6_2851	E_aphidicola_B03_6_2851	E_aphidicola_B03_6_2851	1	RM_Type_IIG__Type_IIG
E_aphidicola_B03_6	UserReplicon_Retron_VI_1	Retron	Retron_VI	E_aphidicola_B03_6_2855	E_aphidicola_B03_6_2856	E_aphidicola_B03_6_2855,E_aphidicola_B03_6_2856	2	Retron__RT_Tot,Retron_VI__HTH
E_aphidicola_B03_6	UserReplicon_Mok_Hok_Sok_1	Mok_Hok_Sok	Mok_Hok_Sok	E_aphidicola_B03_6_733	E_aphidicola_B03_6_733	E_aphidicola_B03_6_733	1	Mok_Hok_Sok__Hok
E_aphidicola_B03_6	UserReplicon_RosmerTA_2	RosmerTA	RosmerTA	E_aphidicola_B03_6_4346	E_aphidicola_B03_6_4347	E_aphidicola_B03_6_4346,E_aphidicola_B03_6_4347	2	RosmerTA__RmrA_2585209417,RosmerTA__RmrT_2585209417
E_aphidicola_B03_6	UserReplicon_CAS_Class1-Subtype-I-F_1	Cas	CAS_Class1-Subtype-I-F	E_aphidicola_B03_6_3535	E_aphidicola_B03_6_3542	E_aphidicola_B03_6_3535,E_aphidicola_B03_6_3536,E_aphidicola_B03_6_3537,E_aphidicola_B03_6_3538,E_aphidicola_B03_6_3541,E_aphidicola_B03_6_3542	6	Cas__cas6f_I_II_III_IV_V_VI_3,Cas__cas7f_I-F_2,Cas__cas5f_I-F_2,Cas__cas8f_I-F_4,Cas__cas3f_I-F_1,Cas__cas1_I-F_1
E_aphidicola_B03_6	UserReplicon_AbiV_1	AbiV	AbiV	E_aphidicola_B03_6_1906	E_aphidicola_B03_6_1906	E_aphidicola_B03_6_1906	1	AbiV__AbiV
E_aphidicola_B03_6	UserReplicon_Lamassu-Fam_2	Lamassu-Fam	Lamassu-Fam	E_aphidicola_B03_6_3389	E_aphidicola_B03_6_3397	E_aphidicola_B03_6_3389,E_aphidicola_B03_6_3395,E_aphidicola_B03_6_3396,E_aphidicola_B03_6_3397	4	Lamassu-Fam__LmuB_SMC_Mrr,Lamassu-Fam__LmuA_effector_Cap4_nuclease_II,Lamassu-Fam__LmuC_acc_Cap4_nuclease,Lamassu-Fam__LmuB_SMC_Cap4_nuclease_II
E_aphidicola_B04_3	UserReplicon_PD-Lambda-1_1	PD-Lambda-1	PD-Lambda-1	E_aphidicola_B04_3_3274	E_aphidicola_B04_3_3274	E_aphidicola_B04_3_3274	1	PD-Lambda-1__PD-Lambda-1
E_aphidicola_B04_3	UserReplicon_RM_Type_III_1	RM	RM_Type_III	E_aphidicola_B04_3_523	E_aphidicola_B04_3_524	E_aphidicola_B04_3_523,E_aphidicola_B04_3_524	2	RM_Type_III__Type_III_MTases,RM_Type_III__Type_III_REases
E_aphidicola_B04_3	UserReplicon_RM_Type_III_2	RM	RM_Type_III	E_aphidicola_B04_3_1625	E_aphidicola_B04_3_1626	E_aphidicola_B04_3_1625,E_aphidicola_B04_3_1626	2	RM_Type_III__Type_III_REases,RM_Type_III__Type_III_MTases
E_aphidicola_B04_3	UserReplicon_Mok_Hok_Sok_1	Mok_Hok_Sok	Mok_Hok_Sok	E_aphidicola_B04_3_646	E_aphidicola_B04_3_646	E_aphidicola_B04_3_646	1	Mok_Hok_Sok__Hok
E_aphidicola_B04_3	UserReplicon_CAS_Class1-Subtype-I-F_1	Cas	CAS_Class1-Subtype-I-F	E_aphidicola_B04_3_3476	E_aphidicola_B04_3_3483	E_aphidicola_B04_3_3476,E_aphidicola_B04_3_3477,E_aphidicola_B04_3_3478,E_aphidicola_B04_3_3479,E_aphidicola_B04_3_3482,E_aphidicola_B04_3_3483	6	Cas__cas6f_I_II_III_IV_V_VI_3,Cas__cas7f_I-F_2,Cas__cas5f_I-F_2,Cas__cas8f_I-F_4,Cas__cas3f_I-F_1,Cas__cas1_I-F_1
E_aphidicola_B04_3	UserReplicon_Lamassu-Fam_1	Lamassu-Fam	Lamassu-Fam	E_aphidicola_B04_3_963	E_aphidicola_B04_3_973	E_aphidicola_B04_3_963,E_aphidicola_B04_3_964,E_aphidicola_B04_3_965,E_aphidicola_B04_3_966,E_aphidicola_B04_3_967,E_aphidicola_B04_3_973	6	Lamassu-Fam__LmuB_SMC_Cap4_nuclease_II,Lamassu-Fam__LmuB_SMC_Cap4_nuclease_II,Lamassu-Fam__LmuB_SMC_Cap4_nuclease_II,Lamassu-Fam__LmuC_acc_Cap4_nuclease,Lamassu-Fam__LmuA_effector_Cap4_nuclease_II,Lamassu-Fam__LmuB_SMC_Mrr
E_aphidicola_B04_3	UserReplicon_dGTPase_2	dGTPase	dGTPase	E_aphidicola_B04_3_3273	E_aphidicola_B04_3_3273	E_aphidicola_B04_3_3273	1	dGTPase__Sp_dGTPase
E_sp_B04_7	UserReplicon_RM_Type_II_2	RM	RM_Type_II	E_sp_B04_7_588	E_sp_B04_7_589	E_sp_B04_7_588,E_sp_B04_7_589	2	RM_Type_II__Type_II_MTases,RM_Type_II__Type_II_REases
E_sp_B04_7	UserReplicon_RM_Type_I_1	RM	RM_Type_I	E_sp_B04_7_3524	E_sp_B04_7_3533	E_sp_B04_7_3524,E_sp_B04_7_3525,E_sp_B04_7_3526,E_sp_B04_7_3527,E_sp_B04_7_3533	5	RM__Type_I_S,RM__Type_I_MTases,RM__Type_I_MTases,RM__Type_I_REases,RM__Type_I_REases
E_sp_B04_7	UserReplicon_CBASS_II_3	CBASS	CBASS_II	E_sp_B04_7_1883	E_sp_B04_7_1889	E_sp_B04_7_1883,E_sp_B04_7_1884,E_sp_B04_7_1885,E_sp_B04_7_1886,E_sp_B04_7_1889	5	CBASS__Jab,CBASS__AG_E1_ThiF,CBASS__Cyclase_II,CBASS__Phospholipase,CBASS__Effector_2TM_S_2TMBeta
E_sp_B04_7	UserReplicon_Gabija_1	Gabija	Gabija	E_sp_B04_7_3529	E_sp_B04_7_3530	E_sp_B04_7_3529,E_sp_B04_7_3530	2	Gabija__GajA,Gabija__GajB_3
E_sp_B04_7	UserReplicon_Gao_Iet_2	Gao_Iet	Gao_Iet	E_sp_B04_7_3998	E_sp_B04_7_3999	E_sp_B04_7_3998,E_sp_B04_7_3999	2	Gao_Iet__IetA,Gao_Iet__IetS
E_aphidicola_B06_1	UserReplicon_RM_Type_III_2	RM	RM_Type_III	E_aphidicola_B06_1_618	E_aphidicola_B06_1_619	E_aphidicola_B06_1_618,E_aphidicola_B06_1_619	2	RM_Type_III__Type_III_MTases,RM_Type_III__Type_III_REases
E_aphidicola_B06_1	UserReplicon_RM_Type_IIG_1	RM	RM_Type_IIG	E_aphidicola_B06_1_2753	E_aphidicola_B06_1_2753	E_aphidicola_B06_1_2753	1	RM_Type_IIG__Type_IIG
E_aphidicola_B06_1	UserReplicon_Retron_VI_1	Retron	Retron_VI	E_aphidicola_B06_1_2757	E_aphidicola_B06_1_2758	E_aphidicola_B06_1_2757,E_aphidicola_B06_1_2758	2	Retron__RT_Tot,Retron_VI__HTH
E_aphidicola_B06_1	UserReplicon_Mok_Hok_Sok_1	Mok_Hok_Sok	Mok_Hok_Sok	E_aphidicola_B06_1_745	E_aphidicola_B06_1_745	E_aphidicola_B06_1_745	1	Mok_Hok_Sok__Hok
E_aphidicola_B06_1	UserReplicon_CAS_Class1-Subtype-I-F_1	Cas	CAS_Class1-Subtype-I-F	E_aphidicola_B06_1_3493	E_aphidicola_B06_1_3501	E_aphidicola_B06_1_3493,E_aphidicola_B06_1_3494,E_aphidicola_B06_1_3495,E_aphidicola_B06_1_3496,E_aphidicola_B06_1_3497,E_aphidicola_B06_1_3500,E_aphidicola_B06_1_3501	7	Cas__cas6f_I_II_III_IV_V_VI_3,Cas__cas7f_I-F_2,Cas__cas5f_I-F_2,Cas__cas8f_I-F_4,Cas__cas8f_I-F_4,Cas__cas3f_I-F_1,Cas__cas1_I-F_1
E_aphidicola_B06_1	UserReplicon_AbiV_1	AbiV	AbiV	E_aphidicola_B06_1_1887	E_aphidicola_B06_1_1887	E_aphidicola_B06_1_1887	1	AbiV__AbiV
E_aphidicola_B06_1	UserReplicon_Lamassu-Fam_2	Lamassu-Fam	Lamassu-Fam	E_aphidicola_B06_1_3354	E_aphidicola_B06_1_3362	E_aphidicola_B06_1_3354,E_aphidicola_B06_1_3360,E_aphidicola_B06_1_3361,E_aphidicola_B06_1_3362	4	Lamassu-Fam__LmuB_SMC_Mrr,Lamassu-Fam__LmuA_effector_Cap4_nuclease_II,Lamassu-Fam__LmuC_acc_Cap4_nuclease,Lamassu-Fam__LmuB_SMC_Cap4_nuclease_II
E_aphidicola_B06_2	UserReplicon_RM_Type_III_2	RM	RM_Type_III	E_aphidicola_B06_2_618	E_aphidicola_B06_2_619	E_aphidicola_B06_2_618,E_aphidicola_B06_2_619	2	RM_Type_III__Type_III_MTases,RM_Type_III__Type_III_REases
E_aphidicola_B06_2	UserReplicon_RM_Type_IIG_1	RM	RM_Type_IIG	E_aphidicola_B06_2_2763	E_aphidicola_B06_2_2763	E_aphidicola_B06_2_2763	1	RM_Type_IIG__Type_IIG
E_aphidicola_B06_2	UserReplicon_Retron_VI_1	Retron	Retron_VI	E_aphidicola_B06_2_2769	E_aphidicola_B06_2_2770	E_aphidicola_B06_2_2769,E_aphidicola_B06_2_2770	2	Retron__RT_Tot,Retron_VI__HTH
E_aphidicola_B06_2	UserReplicon_Mok_Hok_Sok_1	Mok_Hok_Sok	Mok_Hok_Sok	E_aphidicola_B06_2_745	E_aphidicola_B06_2_745	E_aphidicola_B06_2_745	1	Mok_Hok_Sok__Hok
E_aphidicola_B06_2	UserReplicon_CAS_Class1-Subtype-I-F_1	Cas	CAS_Class1-Subtype-I-F	E_aphidicola_B06_2_3505	E_aphidicola_B06_2_3513	E_aphidicola_B06_2_3505,E_aphidicola_B06_2_3506,E_aphidicola_B06_2_3507,E_aphidicola_B06_2_3508,E_aphidicola_B06_2_3512,E_aphidicola_B06_2_3513	6	Cas__cas6f_I_II_III_IV_V_VI_3,Cas__cas7f_I-F_2,Cas__cas5f_I-F_2,Cas__cas8f_I-F_4,Cas__cas3HD_I_1,Cas__cas1_I-F_1
E_aphidicola_B06_2	UserReplicon_AbiV_1	AbiV	AbiV	E_aphidicola_B06_2_1893	E_aphidicola_B06_2_1893	E_aphidicola_B06_2_1893	1	AbiV__AbiV
E_aphidicola_B06_2	UserReplicon_Lamassu-Fam_2	Lamassu-Fam	Lamassu-Fam	E_aphidicola_B06_2_3367	E_aphidicola_B06_2_3375	E_aphidicola_B06_2_3367,E_aphidicola_B06_2_3373,E_aphidicola_B06_2_3374,E_aphidicola_B06_2_3375	4	Lamassu-Fam__LmuB_SMC_Mrr,Lamassu-Fam__LmuA_effector_Cap4_nuclease_II,Lamassu-Fam__LmuC_acc_Cap4_nuclease,Lamassu-Fam__LmuB_SMC_Cap4_nuclease_II
E_aphidicola_B06_6	UserReplicon_RM_Type_III_2	RM	RM_Type_III	E_aphidicola_B06_6_618	E_aphidicola_B06_6_619	E_aphidicola_B06_6_618,E_aphidicola_B06_6_619	2	RM_Type_III__Type_III_MTases,RM_Type_III__Type_III_REases
E_aphidicola_B06_6	UserReplicon_RM_Type_IIG_1	RM	RM_Type_IIG	E_aphidicola_B06_6_2761	E_aphidicola_B06_6_2761	E_aphidicola_B06_6_2761	1	RM_Type_IIG__Type_IIG
E_aphidicola_B06_6	UserReplicon_Retron_VI_1	Retron	Retron_VI	E_aphidicola_B06_6_2765	E_aphidicola_B06_6_2766	E_aphidicola_B06_6_2765,E_aphidicola_B06_6_2766	2	Retron__RT_Tot,Retron_VI__HTH
E_aphidicola_B06_6	UserReplicon_Mok_Hok_Sok_1	Mok_Hok_Sok	Mok_Hok_Sok	E_aphidicola_B06_6_743	E_aphidicola_B06_6_743	E_aphidicola_B06_6_743	1	Mok_Hok_Sok__Hok
E_aphidicola_B06_6	UserReplicon_CAS_Class1-Subtype-I-F_1	Cas	CAS_Class1-Subtype-I-F	E_aphidicola_B06_6_3497	E_aphidicola_B06_6_3505	E_aphidicola_B06_6_3497,E_aphidicola_B06_6_3498,E_aphidicola_B06_6_3499,E_aphidicola_B06_6_3500,E_aphidicola_B06_6_3501,E_aphidicola_B06_6_3504,E_aphidicola_B06_6_3505	7	Cas__cas6f_I_II_III_IV_V_VI_3,Cas__cas7f_I-F_2,Cas__cas5f_I-F_2,Cas__cas8f_I-F_4,Cas__cas8f_I-F_4,Cas__cas3f_I-F_1,Cas__cas1_I-F_1
E_aphidicola_B06_6	UserReplicon_AbiV_1	AbiV	AbiV	E_aphidicola_B06_6_1894	E_aphidicola_B06_6_1894	E_aphidicola_B06_6_1894	1	AbiV__AbiV
E_aphidicola_B06_6	UserReplicon_Lamassu-Fam_2	Lamassu-Fam	Lamassu-Fam	E_aphidicola_B06_6_3358	E_aphidicola_B06_6_3366	E_aphidicola_B06_6_3358,E_aphidicola_B06_6_3364,E_aphidicola_B06_6_3365,E_aphidicola_B06_6_3366	4	Lamassu-Fam__LmuB_SMC_Mrr,Lamassu-Fam__LmuA_effector_Cap4_nuclease_II,Lamassu-Fam__LmuC_acc_Cap4_nuclease,Lamassu-Fam__LmuB_SMC_Cap4_nuclease_II
E_aphidicola_B07_5	UserReplicon_RM_Type_III_3	RM	RM_Type_III	E_aphidicola_B07_5_592	E_aphidicola_B07_5_593	E_aphidicola_B07_5_592,E_aphidicola_B07_5_593	2	RM_Type_III__Type_III_MTases,RM_Type_III__Type_III_REases
E_aphidicola_B07_5	UserReplicon_RM_Type_IIG_2	RM	RM_Type_IIG	E_aphidicola_B07_5_2715	E_aphidicola_B07_5_2715	E_aphidicola_B07_5_2715	1	RM_Type_IIG__Type_IIG
E_aphidicola_B07_5	UserReplicon_PD-Lambda-5_1	PD-Lambda-5	PD-Lambda-5	E_aphidicola_B07_5_3640	E_aphidicola_B07_5_3642	E_aphidicola_B07_5_3640,E_aphidicola_B07_5_3642	2	PD-Lambda-5__PD-Lambda-5_B,PD-Lambda-5__PD-Lambda-5_A
E_aphidicola_B07_5	UserReplicon_Retron_VI_1	Retron	Retron_VI	E_aphidicola_B07_5_2719	E_aphidicola_B07_5_2720	E_aphidicola_B07_5_2719,E_aphidicola_B07_5_2720	2	Retron__RT_Tot,Retron_VI__HTH
E_aphidicola_B07_5	UserReplicon_Mok_Hok_Sok_1	Mok_Hok_Sok	Mok_Hok_Sok	E_aphidicola_B07_5_718	E_aphidicola_B07_5_718	E_aphidicola_B07_5_718	1	Mok_Hok_Sok__Hok
E_aphidicola_B07_5	UserReplicon_CAS_Class1-Subtype-I-F_1	Cas	CAS_Class1-Subtype-I-F	E_aphidicola_B07_5_3392	E_aphidicola_B07_5_3400	E_aphidicola_B07_5_3392,E_aphidicola_B07_5_3393,E_aphidicola_B07_5_3394,E_aphidicola_B07_5_3395,E_aphidicola_B07_5_3396,E_aphidicola_B07_5_3399,E_aphidicola_B07_5_3400	7	Cas__cas6f_I_II_III_IV_V_VI_3,Cas__cas7f_I-F_2,Cas__cas5f_I-F_2,Cas__cas8f_I-F_4,Cas__cas8f_I-F_4,Cas__cas3f_I-F_1,Cas__cas1_I-F_1
E_aphidicola_B07_5	UserReplicon_AbiV_1	AbiV	AbiV	E_aphidicola_B07_5_1859	E_aphidicola_B07_5_1859	E_aphidicola_B07_5_1859	1	AbiV__AbiV
E_aphidicola_B07_5	UserReplicon_Lamassu-Fam_2	Lamassu-Fam	Lamassu-Fam	E_aphidicola_B07_5_3251	E_aphidicola_B07_5_3259	E_aphidicola_B07_5_3251,E_aphidicola_B07_5_3257,E_aphidicola_B07_5_3258,E_aphidicola_B07_5_3259	4	Lamassu-Fam__LmuB_SMC_Mrr,Lamassu-Fam__LmuA_effector_Cap4_nuclease_II,Lamassu-Fam__LmuC_acc_Cap4_nuclease,Lamassu-Fam__LmuB_SMC_Cap4_nuclease_II
E_aphidicola_B09_1	UserReplicon_PD-Lambda-1_1	PD-Lambda-1	PD-Lambda-1	E_aphidicola_B09_1_3437	E_aphidicola_B09_1_3437	E_aphidicola_B09_1_3437	1	PD-Lambda-1__PD-Lambda-1
E_aphidicola_B09_1	UserReplicon_RM_Type_III_2	RM	RM_Type_III	E_aphidicola_B09_1_612	E_aphidicola_B09_1_613	E_aphidicola_B09_1_612,E_aphidicola_B09_1_613	2	RM_Type_III__Type_III_MTases,RM_Type_III__Type_III_REases
E_aphidicola_B09_1	UserReplicon_RM_Type_II_1	RM	RM_Type_II	E_aphidicola_B09_1_3883	E_aphidicola_B09_1_3889	E_aphidicola_B09_1_3883,E_aphidicola_B09_1_3884,E_aphidicola_B09_1_3889	3	RM_Type_II__Type_II_REases,RM_Type_II__Type_II_MTases,RM_Type_II__Type_II_MTases
E_aphidicola_B09_1	UserReplicon_BREX_I_2	BREX	BREX_I	E_aphidicola_B09_1_990	E_aphidicola_B09_1_997	E_aphidicola_B09_1_990,E_aphidicola_B09_1_991,E_aphidicola_B09_1_992,E_aphidicola_B09_1_993,E_aphidicola_B09_1_994,E_aphidicola_B09_1_995,E_aphidicola_B09_1_996,E_aphidicola_B09_1_997	8	BREX__brxL,BREX__brxL,BREX__pglZA,BREX__pglX1,BREX__brxC,BREX__brxB_DUF1788,BREX__brxB_DUF1788,BREX__brxA_DUF1819
E_aphidicola_B09_1	UserReplicon_Mok_Hok_Sok_1	Mok_Hok_Sok	Mok_Hok_Sok	E_aphidicola_B09_1_735	E_aphidicola_B09_1_735	E_aphidicola_B09_1_735	1	Mok_Hok_Sok__Hok
E_aphidicola_B09_1	UserReplicon_CAS_Class1-Subtype-I-F_1	Cas	CAS_Class1-Subtype-I-F	E_aphidicola_B09_1_3640	E_aphidicola_B09_1_3649	E_aphidicola_B09_1_3640,E_aphidicola_B09_1_3641,E_aphidicola_B09_1_3642,E_aphidicola_B09_1_3643,E_aphidicola_B09_1_3644,E_aphidicola_B09_1_3648,E_aphidicola_B09_1_3649	7	Cas__cas6f_I_II_III_IV_V_VI_3,Cas__cas7f_I-F_2,Cas__cas5f_I-F_2,Cas__cas8f_I-F_4,Cas__cas8f_I-F_4,Cas__cas3HD_I_1,Cas__cas1_I-F_1
E_aphidicola_B09_1	UserReplicon_Lamassu-Fam_2	Lamassu-Fam	Lamassu-Fam	E_aphidicola_B09_1_1090	E_aphidicola_B09_1_1098	E_aphidicola_B09_1_1090,E_aphidicola_B09_1_1091,E_aphidicola_B09_1_1092,E_aphidicola_B09_1_1098	4	Lamassu-Fam__LmuB_SMC_Cap4_nuclease_II,Lamassu-Fam__LmuC_acc_Cap4_nuclease,Lamassu-Fam__LmuA_effector_Cap4_nuclease_II,Lamassu-Fam__LmuB_SMC_Mrr
E_aphidicola_B09_1	UserReplicon_AbiV_1	AbiV	AbiV	E_aphidicola_B09_1_2636	E_aphidicola_B09_1_2636	E_aphidicola_B09_1_2636	1	AbiV__AbiV
E_aphidicola_B09_1	UserReplicon_dGTPase_3	dGTPase	dGTPase	E_aphidicola_B09_1_3436	E_aphidicola_B09_1_3436	E_aphidicola_B09_1_3436	1	dGTPase__Sp_dGTPase
E_aphidicola_B09_2	UserReplicon_PD-Lambda-1_1	PD-Lambda-1	PD-Lambda-1	E_aphidicola_B09_2_3374	E_aphidicola_B09_2_3374	E_aphidicola_B09_2_3374	1	PD-Lambda-1__PD-Lambda-1
E_aphidicola_B09_2	UserReplicon_RM_Type_III_2	RM	RM_Type_III	E_aphidicola_B09_2_611	E_aphidicola_B09_2_612	E_aphidicola_B09_2_611,E_aphidicola_B09_2_612	2	RM_Type_III__Type_III_MTases,RM_Type_III__Type_III_REases
E_aphidicola_B09_2	UserReplicon_RM_Type_II_1	RM	RM_Type_II	E_aphidicola_B09_2_3817	E_aphidicola_B09_2_3823	E_aphidicola_B09_2_3817,E_aphidicola_B09_2_3818,E_aphidicola_B09_2_3823	3	RM_Type_II__Type_II_REases,RM_Type_II__Type_II_MTases,RM_Type_II__Type_II_MTases
E_aphidicola_B09_2	UserReplicon_BREX_I_2	BREX	BREX_I	E_aphidicola_B09_2_988	E_aphidicola_B09_2_994	E_aphidicola_B09_2_988,E_aphidicola_B09_2_989,E_aphidicola_B09_2_990,E_aphidicola_B09_2_991,E_aphidicola_B09_2_992,E_aphidicola_B09_2_993,E_aphidicola_B09_2_994	7	BREX__brxL,BREX__pglZA,BREX__pglZA,BREX__pglX1,BREX__brxC,BREX__brxB_DUF1788,BREX__brxA_DUF1819
E_aphidicola_B09_2	UserReplicon_Mok_Hok_Sok_1	Mok_Hok_Sok	Mok_Hok_Sok	E_aphidicola_B09_2_736	E_aphidicola_B09_2_736	E_aphidicola_B09_2_736	1	Mok_Hok_Sok__Hok
E_aphidicola_B09_2	UserReplicon_CAS_Class1-Subtype-I-F_1	Cas	CAS_Class1-Subtype-I-F	E_aphidicola_B09_2_3579	E_aphidicola_B09_2_3586	E_aphidicola_B09_2_3579,E_aphidicola_B09_2_3580,E_aphidicola_B09_2_3581,E_aphidicola_B09_2_3582,E_aphidicola_B09_2_3585,E_aphidicola_B09_2_3586	6	Cas__cas6f_I_II_III_IV_V_VI_3,Cas__cas7f_I-F_2,Cas__cas5f_I-F_2,Cas__cas8f_I-F_4,Cas__cas3f_I-F_1,Cas__cas1_I-F_1
E_aphidicola_B09_2	UserReplicon_Lamassu-Fam_2	Lamassu-Fam	Lamassu-Fam	E_aphidicola_B09_2_1085	E_aphidicola_B09_2_1095	E_aphidicola_B09_2_1085,E_aphidicola_B09_2_1086,E_aphidicola_B09_2_1087,E_aphidicola_B09_2_1088,E_aphidicola_B09_2_1089,E_aphidicola_B09_2_1095	6	Lamassu-Fam__LmuB_SMC_Cap4_nuclease_II,Lamassu-Fam__LmuB_SMC_Cap4_nuclease_II,Lamassu-Fam__LmuB_SMC_Cap4_nuclease_II,Lamassu-Fam__LmuC_acc_Cap4_nuclease,Lamassu-Fam__LmuA_effector_Cap4_nuclease_II,Lamassu-Fam__LmuB_SMC_Mrr
E_aphidicola_B09_2	UserReplicon_AbiV_1	AbiV	AbiV	E_aphidicola_B09_2_2574	E_aphidicola_B09_2_2574	E_aphidicola_B09_2_2574	1	AbiV__AbiV
E_aphidicola_B09_2	UserReplicon_dGTPase_3	dGTPase	dGTPase	E_aphidicola_B09_2_3373	E_aphidicola_B09_2_3373	E_aphidicola_B09_2_3373	1	dGTPase__Sp_dGTPase
E_aphidicola_B09_7	UserReplicon_PD-Lambda-1_1	PD-Lambda-1	PD-Lambda-1	E_aphidicola_B09_7_3430	E_aphidicola_B09_7_3430	E_aphidicola_B09_7_3430	1	PD-Lambda-1__PD-Lambda-1
E_aphidicola_B09_7	UserReplicon_RM_Type_III_2	RM	RM_Type_III	E_aphidicola_B09_7_613	E_aphidicola_B09_7_616	E_aphidicola_B09_7_613,E_aphidicola_B09_7_614,E_aphidicola_B09_7_616	3	RM_Type_III__Type_III_MTases,RM_Type_III__Type_III_MTases,RM_Type_III__Type_III_REases
E_aphidicola_B09_7	UserReplicon_RM_Type_II_1	RM	RM_Type_II	E_aphidicola_B09_7_3874	E_aphidicola_B09_7_3880	E_aphidicola_B09_7_3874,E_aphidicola_B09_7_3875,E_aphidicola_B09_7_3880	3	RM_Type_II__Type_II_REases,RM_Type_II__Type_II_MTases,RM_Type_II__Type_II_MTases
E_aphidicola_B09_7	UserReplicon_BREX_I_2	BREX	BREX_I	E_aphidicola_B09_7_996	E_aphidicola_B09_7_1002	E_aphidicola_B09_7_996,E_aphidicola_B09_7_997,E_aphidicola_B09_7_998,E_aphidicola_B09_7_999,E_aphidicola_B09_7_1000,E_aphidicola_B09_7_1001,E_aphidicola_B09_7_1002	7	BREX__brxL,BREX__brxL,BREX__pglZA,BREX__pglX1,BREX__brxC,BREX__brxB_DUF1788,BREX__brxA_DUF1819
E_aphidicola_B09_7	UserReplicon_Mok_Hok_Sok_1	Mok_Hok_Sok	Mok_Hok_Sok	E_aphidicola_B09_7_739	E_aphidicola_B09_7_739	E_aphidicola_B09_7_739	1	Mok_Hok_Sok__Hok
E_aphidicola_B09_7	UserReplicon_CAS_Class1-Subtype-I-F_1	Cas	CAS_Class1-Subtype-I-F	E_aphidicola_B09_7_3633	E_aphidicola_B09_7_3640	E_aphidicola_B09_7_3633,E_aphidicola_B09_7_3634,E_aphidicola_B09_7_3635,E_aphidicola_B09_7_3636,E_aphidicola_B09_7_3639,E_aphidicola_B09_7_3640	6	Cas__cas6f_I_II_III_IV_V_VI_3,Cas__cas7f_I-F_2,Cas__cas5f_I-F_2,Cas__cas8f_I-F_4,Cas__cas3f_I-F_1,Cas__cas1_I-F_1
E_aphidicola_B09_7	UserReplicon_Lamassu-Fam_2	Lamassu-Fam	Lamassu-Fam	E_aphidicola_B09_7_1098	E_aphidicola_B09_7_1104	E_aphidicola_B09_7_1098,E_aphidicola_B09_7_1104	2	Lamassu-Fam__LmuA_effector_Cap4_nuclease_II,Lamassu-Fam__LmuB_SMC_Mrr
E_aphidicola_B09_7	UserReplicon_AbiV_1	AbiV	AbiV	E_aphidicola_B09_7_2616	E_aphidicola_B09_7_2616	E_aphidicola_B09_7_2616	1	AbiV__AbiV
E_aphidicola_B09_7	UserReplicon_dGTPase_3	dGTPase	dGTPase	E_aphidicola_B09_7_3429	E_aphidicola_B09_7_3429	E_aphidicola_B09_7_3429	1	dGTPase__Sp_dGTPase
E_aphidicola_B09_9	UserReplicon_PD-Lambda-1_1	PD-Lambda-1	PD-Lambda-1	E_aphidicola_B09_9_3440	E_aphidicola_B09_9_3440	E_aphidicola_B09_9_3440	1	PD-Lambda-1__PD-Lambda-1
E_aphidicola_B09_9	UserReplicon_RM_Type_III_2	RM	RM_Type_III	E_aphidicola_B09_9_609	E_aphidicola_B09_9_610	E_aphidicola_B09_9_609,E_aphidicola_B09_9_610	2	RM_Type_III__Type_III_MTases,RM_Type_III__Type_III_REases
E_aphidicola_B09_9	UserReplicon_RM_Type_II_1	RM	RM_Type_II	E_aphidicola_B09_9_3888	E_aphidicola_B09_9_3894	E_aphidicola_B09_9_3888,E_aphidicola_B09_9_3889,E_aphidicola_B09_9_3894	3	RM_Type_II__Type_II_REases,RM_Type_II__Type_II_MTases,RM_Type_II__Type_II_MTases
E_aphidicola_B09_9	UserReplicon_BREX_I_2	BREX	BREX_I	E_aphidicola_B09_9_988	E_aphidicola_B09_9_993	E_aphidicola_B09_9_988,E_aphidicola_B09_9_989,E_aphidicola_B09_9_990,E_aphidicola_B09_9_991,E_aphidicola_B09_9_992,E_aphidicola_B09_9_993	6	BREX__brxL,BREX__pglZA,BREX__pglX1,BREX__brxC,BREX__brxB_DUF1788,BREX__brxA_DUF1819
E_aphidicola_B09_9	UserReplicon_Mok_Hok_Sok_1	Mok_Hok_Sok	Mok_Hok_Sok	E_aphidicola_B09_9_734	E_aphidicola_B09_9_734	E_aphidicola_B09_9_734	1	Mok_Hok_Sok__Hok
E_aphidicola_B09_9	UserReplicon_CAS_Class1-Subtype-I-F_1	Cas	CAS_Class1-Subtype-I-F	E_aphidicola_B09_9_3646	E_aphidicola_B09_9_3653	E_aphidicola_B09_9_3646,E_aphidicola_B09_9_3647,E_aphidicola_B09_9_3648,E_aphidicola_B09_9_3649,E_aphidicola_B09_9_3652,E_aphidicola_B09_9_3653	6	Cas__cas6f_I_II_III_IV_V_VI_3,Cas__cas7f_I-F_2,Cas__cas5f_I-F_2,Cas__cas8f_I-F_4,Cas__cas3f_I-F_1,Cas__cas1_I-F_1
E_aphidicola_B09_9	UserReplicon_Lamassu-Fam_2	Lamassu-Fam	Lamassu-Fam	E_aphidicola_B09_9_1086	E_aphidicola_B09_9_1092	E_aphidicola_B09_9_1086,E_aphidicola_B09_9_1092	2	Lamassu-Fam__LmuA_effector_Cap4_nuclease_II,Lamassu-Fam__LmuB_SMC_Mrr
E_aphidicola_B09_9	UserReplicon_AbiV_1	AbiV	AbiV	E_aphidicola_B09_9_2643	E_aphidicola_B09_9_2643	E_aphidicola_B09_9_2643	1	AbiV__AbiV
E_aphidicola_B09_9	UserReplicon_dGTPase_3	dGTPase	dGTPase	E_aphidicola_B09_9_3439	E_aphidicola_B09_9_3439	E_aphidicola_B09_9_3439	1	dGTPase__Sp_dGTPase
E_aphidicola_B10_2	UserReplicon_RM_Type_III_3	RM	RM_Type_III	E_aphidicola_B10_2_594	E_aphidicola_B10_2_595	E_aphidicola_B10_2_594,E_aphidicola_B10_2_595	2	RM_Type_III__Type_III_MTases,RM_Type_III__Type_III_REases
E_aphidicola_B10_2	UserReplicon_RM_Type_IIG_2	RM	RM_Type_IIG	E_aphidicola_B10_2_2712	E_aphidicola_B10_2_2712	E_aphidicola_B10_2_2712	1	RM_Type_IIG__Type_IIG
E_aphidicola_B10_2	UserReplicon_PD-Lambda-5_1	PD-Lambda-5	PD-Lambda-5	E_aphidicola_B10_2_3632	E_aphidicola_B10_2_3634	E_aphidicola_B10_2_3632,E_aphidicola_B10_2_3634	2	PD-Lambda-5__PD-Lambda-5_B,PD-Lambda-5__PD-Lambda-5_A
E_aphidicola_B10_2	UserReplicon_Retron_VI_1	Retron	Retron_VI	E_aphidicola_B10_2_2716	E_aphidicola_B10_2_2717	E_aphidicola_B10_2_2716,E_aphidicola_B10_2_2717	2	Retron__RT_Tot,Retron_VI__HTH
E_aphidicola_B10_2	UserReplicon_Mok_Hok_Sok_1	Mok_Hok_Sok	Mok_Hok_Sok	E_aphidicola_B10_2_720	E_aphidicola_B10_2_720	E_aphidicola_B10_2_720	1	Mok_Hok_Sok__Hok
E_aphidicola_B10_2	UserReplicon_CAS_Class1-Subtype-I-F_1	Cas	CAS_Class1-Subtype-I-F	E_aphidicola_B10_2_3387	E_aphidicola_B10_2_3393	E_aphidicola_B10_2_3387,E_aphidicola_B10_2_3388,E_aphidicola_B10_2_3389,E_aphidicola_B10_2_3390,E_aphidicola_B10_2_3392,E_aphidicola_B10_2_3393	6	Cas__cas6f_I_II_III_IV_V_VI_3,Cas__cas7f_I-F_2,Cas__cas5f_I-F_2,Cas__cas8f_I-F_4,Cas__cas3f_I-F_1,Cas__cas1_I-F_1
E_aphidicola_B10_2	UserReplicon_AbiV_1	AbiV	AbiV	E_aphidicola_B10_2_1859	E_aphidicola_B10_2_1859	E_aphidicola_B10_2_1859	1	AbiV__AbiV
E_aphidicola_B10_2	UserReplicon_Lamassu-Fam_2	Lamassu-Fam	Lamassu-Fam	E_aphidicola_B10_2_3249	E_aphidicola_B10_2_3257	E_aphidicola_B10_2_3249,E_aphidicola_B10_2_3255,E_aphidicola_B10_2_3256,E_aphidicola_B10_2_3257	4	Lamassu-Fam__LmuB_SMC_Mrr,Lamassu-Fam__LmuA_effector_Cap4_nuclease_II,Lamassu-Fam__LmuC_acc_Cap4_nuclease,Lamassu-Fam__LmuB_SMC_Cap4_nuclease_II
E_aphidicola_B10_3	UserReplicon_RM_Type_III_3	RM	RM_Type_III	E_aphidicola_B10_3_587	E_aphidicola_B10_3_589	E_aphidicola_B10_3_587,E_aphidicola_B10_3_588,E_aphidicola_B10_3_589	3	RM_Type_III__Type_III_MTases,RM_Type_III__Type_III_MTases,RM_Type_III__Type_III_REases
E_aphidicola_B10_3	UserReplicon_RM_Type_IIG_2	RM	RM_Type_IIG	E_aphidicola_B10_3_2716	E_aphidicola_B10_3_2716	E_aphidicola_B10_3_2716	1	RM_Type_IIG__Type_IIG
E_aphidicola_B10_3	UserReplicon_PD-Lambda-5_1	PD-Lambda-5	PD-Lambda-5	E_aphidicola_B10_3_3641	E_aphidicola_B10_3_3643	E_aphidicola_B10_3_3641,E_aphidicola_B10_3_3643	2	PD-Lambda-5__PD-Lambda-5_B,PD-Lambda-5__PD-Lambda-5_A
E_aphidicola_B10_3	UserReplicon_Retron_VI_1	Retron	Retron_VI	E_aphidicola_B10_3_2721	E_aphidicola_B10_3_2722	E_aphidicola_B10_3_2721,E_aphidicola_B10_3_2722	2	Retron__RT_Tot,Retron_VI__HTH
E_aphidicola_B10_3	UserReplicon_Mok_Hok_Sok_1	Mok_Hok_Sok	Mok_Hok_Sok	E_aphidicola_B10_3_715	E_aphidicola_B10_3_715	E_aphidicola_B10_3_715	1	Mok_Hok_Sok__Hok
E_aphidicola_B10_3	UserReplicon_CAS_Class1-Subtype-I-F_1	Cas	CAS_Class1-Subtype-I-F	E_aphidicola_B10_3_3399	E_aphidicola_B10_3_3406	E_aphidicola_B10_3_3399,E_aphidicola_B10_3_3400,E_aphidicola_B10_3_3401,E_aphidicola_B10_3_3402,E_aphidicola_B10_3_3403,E_aphidicola_B10_3_3405,E_aphidicola_B10_3_3406	7	Cas__cas6f_I_II_III_IV_V_VI_3,Cas__cas7f_I-F_2,Cas__cas5f_I-F_2,Cas__cas8f_I-F_4,Cas__cas8f_I-F_4,Cas__cas3f_I-F_1,Cas__cas1_I-F_1
E_aphidicola_B10_3	UserReplicon_AbiV_1	AbiV	AbiV	E_aphidicola_B10_3_1861	E_aphidicola_B10_3_1861	E_aphidicola_B10_3_1861	1	AbiV__AbiV
E_aphidicola_B10_3	UserReplicon_Lamassu-Fam_2	Lamassu-Fam	Lamassu-Fam	E_aphidicola_B10_3_3255	E_aphidicola_B10_3_3263	E_aphidicola_B10_3_3255,E_aphidicola_B10_3_3261,E_aphidicola_B10_3_3262,E_aphidicola_B10_3_3263	4	Lamassu-Fam__LmuB_SMC_Mrr,Lamassu-Fam__LmuA_effector_Cap4_nuclease_II,Lamassu-Fam__LmuC_acc_Cap4_nuclease,Lamassu-Fam__LmuB_SMC_Cap4_nuclease_II
E_aphidicola_N2_1	UserReplicon_RM_Type_III_2	RM	RM_Type_III	E_aphidicola_N2_1_609	E_aphidicola_N2_1_610	E_aphidicola_N2_1_609,E_aphidicola_N2_1_610	2	RM_Type_III__Type_III_MTases,RM_Type_III__Type_III_REases
contig_2	UserReplicon_RM_Type_II_1	RM	RM_Type_II	contig_2_4	contig_2_22	contig_2_4,contig_2_5,contig_2_10,contig_2_11,contig_2_15,contig_2_16,contig_2_21,contig_2_22	8	RM_Type_II__Type_II_MTases,RM_Type_II__Type_II_REases,RM_Type_II__Type_II_MTases,RM_Type_II__Type_II_REases,RM_Type_II__Type_II_MTases,RM_Type_II__Type_II_REases,RM_Type_II__Type_II_MTases,RM_Type_II__Type_II_REases
E_aphidicola_N2_1	UserReplicon_Mok_Hok_Sok_1	Mok_Hok_Sok	Mok_Hok_Sok	E_aphidicola_N2_1_738	E_aphidicola_N2_1_738	E_aphidicola_N2_1_738	1	Mok_Hok_Sok__Hok
E_aphidicola_N2_1	UserReplicon_CAS_Class1-Subtype-I-F_1	Cas	CAS_Class1-Subtype-I-F	E_aphidicola_N2_1_3618	E_aphidicola_N2_1_3626	E_aphidicola_N2_1_3618,E_aphidicola_N2_1_3619,E_aphidicola_N2_1_3620,E_aphidicola_N2_1_3621,E_aphidicola_N2_1_3625,E_aphidicola_N2_1_3626	6	Cas__cas6f_I_II_III_IV_V_VI_3,Cas__cas7f_I-F_2,Cas__cas5f_I-F_2,Cas__cas8f_I-F_4,Cas__cas3HD_I_1,Cas__cas1_I-F_1
E_aphidicola_N2_1	UserReplicon_Lamassu-Fam_2	Lamassu-Fam	Lamassu-Fam	E_aphidicola_N2_1_1074	E_aphidicola_N2_1_1082	E_aphidicola_N2_1_1074,E_aphidicola_N2_1_1075,E_aphidicola_N2_1_1076,E_aphidicola_N2_1_1082	4	Lamassu-Fam__LmuB_SMC_Cap4_nuclease_II,Lamassu-Fam__LmuC_acc_Cap4_nuclease,Lamassu-Fam__LmuA_effector_Cap4_nuclease_II,Lamassu-Fam__LmuB_SMC_Mrr
E_aphidicola_N2_1	UserReplicon_AbiV_1	AbiV	AbiV	E_aphidicola_N2_1_2594	E_aphidicola_N2_1_2594	E_aphidicola_N2_1_2594	1	AbiV__AbiV
E_aphidicola_N2_3	UserReplicon_RM_Type_III_1	RM	RM_Type_III	E_aphidicola_N2_3_588	E_aphidicola_N2_3_589	E_aphidicola_N2_3_588,E_aphidicola_N2_3_589	2	RM_Type_III__Type_III_MTases,RM_Type_III__Type_III_REases
E_aphidicola_N2_3	UserReplicon_Mok_Hok_Sok_1	Mok_Hok_Sok	Mok_Hok_Sok	E_aphidicola_N2_3_708	E_aphidicola_N2_3_708	E_aphidicola_N2_3_708	1	Mok_Hok_Sok__Hok
E_aphidicola_N2_3	UserReplicon_CAS_Class1-Subtype-I-F_1	Cas	CAS_Class1-Subtype-I-F	E_aphidicola_N2_3_3441	E_aphidicola_N2_3_3448	E_aphidicola_N2_3_3441,E_aphidicola_N2_3_3442,E_aphidicola_N2_3_3443,E_aphidicola_N2_3_3444,E_aphidicola_N2_3_3445,E_aphidicola_N2_3_3447,E_aphidicola_N2_3_3448	7	Cas__cas6f_I_II_III_IV_V_VI_3,Cas__cas7f_I-F_2,Cas__cas5f_I-F_2,Cas__cas8f_I-F_4,Cas__cas8f_I-F_4,Cas__cas3f_I-F_1,Cas__cas1_I-F_1
E_aphidicola_N2_3	UserReplicon_Lamassu-Fam_2	Lamassu-Fam	Lamassu-Fam	E_aphidicola_N2_3_1026	E_aphidicola_N2_3_1035	E_aphidicola_N2_3_1026,E_aphidicola_N2_3_1027,E_aphidicola_N2_3_1028,E_aphidicola_N2_3_1029,E_aphidicola_N2_3_1035	5	Lamassu-Fam__LmuB_SMC_Cap4_nuclease_II,Lamassu-Fam__LmuB_SMC_Cap4_nuclease_II,Lamassu-Fam__LmuC_acc_Cap4_nuclease,Lamassu-Fam__LmuA_effector_Cap4_nuclease_II,Lamassu-Fam__LmuB_SMC_Mrr
E_aphidicola_N2_3	UserReplicon_AbiV_1	AbiV	AbiV	E_aphidicola_N2_3_2479	E_aphidicola_N2_3_2479	E_aphidicola_N2_3_2479	1	AbiV__AbiV
E_aphidicola_N2_6	UserReplicon_RM_Type_III_3	RM	RM_Type_III	E_aphidicola_N2_6_583	E_aphidicola_N2_6_585	E_aphidicola_N2_6_583,E_aphidicola_N2_6_585	2	RM_Type_III__Type_III_MTases,RM_Type_III__Type_III_REases
contig_2	UserReplicon_RM_Type_II_1	RM	RM_Type_II	contig_2_1	contig_2_7	contig_2_1,contig_2_2,contig_2_7	3	RM_Type_II__Type_II_MTases,RM_Type_II__Type_II_REases,RM_Type_II__Type_II_REases
contig_3	UserReplicon_RM_Type_II_2	RM	RM_Type_II	contig_3_4	contig_3_6	contig_3_4,contig_3_5,contig_3_6	3	RM_Type_II__Type_II_MTases,RM_Type_II__Type_II_MTases,RM_Type_II__Type_II_REases
E_aphidicola_N2_6	UserReplicon_Mok_Hok_Sok_1	Mok_Hok_Sok	Mok_Hok_Sok	E_aphidicola_N2_6_703	E_aphidicola_N2_6_703	E_aphidicola_N2_6_703	1	Mok_Hok_Sok__Hok
E_aphidicola_N2_6	UserReplicon_CAS_Class1-Subtype-I-F_1	Cas	CAS_Class1-Subtype-I-F	E_aphidicola_N2_6_3494	E_aphidicola_N2_6_3499	E_aphidicola_N2_6_3494,E_aphidicola_N2_6_3495,E_aphidicola_N2_6_3496,E_aphidicola_N2_6_3497,E_aphidicola_N2_6_3498,E_aphidicola_N2_6_3499	6	Cas__cas6f_I_II_III_IV_V_VI_3,Cas__cas7f_I-F_2,Cas__cas5f_I-F_2,Cas__cas8f_I-F_4,Cas__cas3f_I-F_1,Cas__cas1_I-F_1
E_aphidicola_N2_6	UserReplicon_Lamassu-Fam_2	Lamassu-Fam	Lamassu-Fam	E_aphidicola_N2_6_1025	E_aphidicola_N2_6_1034	E_aphidicola_N2_6_1025,E_aphidicola_N2_6_1026,E_aphidicola_N2_6_1027,E_aphidicola_N2_6_1028,E_aphidicola_N2_6_1034	5	Lamassu-Fam__LmuB_SMC_Cap4_nuclease_II,Lamassu-Fam__LmuB_SMC_Cap4_nuclease_II,Lamassu-Fam__LmuC_acc_Cap4_nuclease,Lamassu-Fam__LmuA_effector_Cap4_nuclease_II,Lamassu-Fam__LmuB_SMC_Mrr
E_aphidicola_N2_6	UserReplicon_AbiV_1	AbiV	AbiV	E_aphidicola_N2_6_2515	E_aphidicola_N2_6_2515	E_aphidicola_N2_6_2515	1	AbiV__AbiV
E_sp_W01_1	UserReplicon_RM_Type_II_2	RM	RM_Type_II	E_sp_W01_1_587	E_sp_W01_1_589	E_sp_W01_1_587,E_sp_W01_1_588,E_sp_W01_1_589	3	RM_Type_II__Type_II_MTases,RM_Type_II__Type_II_MTases,RM_Type_II__Type_II_REases
E_sp_W01_1	UserReplicon_RM_Type_I_1	RM	RM_Type_I	E_sp_W01_1_3586	E_sp_W01_1_3589	E_sp_W01_1_3586,E_sp_W01_1_3588,E_sp_W01_1_3589	3	RM__Type_I_S,RM__Type_I_MTases,RM__Type_I_REases
E_sp_W01_1	UserReplicon_CBASS_II_3	CBASS	CBASS_II	E_sp_W01_1_1895	E_sp_W01_1_1901	E_sp_W01_1_1895,E_sp_W01_1_1896,E_sp_W01_1_1897,E_sp_W01_1_1898,E_sp_W01_1_1901	5	CBASS__Jab,CBASS__AG_E1_ThiF,CBASS__Cyclase_II,CBASS__Phospholipase,CBASS__Effector_2TM_S_2TMBeta
E_sp_W01_1	UserReplicon_Gabija_1	Gabija	Gabija	E_sp_W01_1_3591	E_sp_W01_1_3592	E_sp_W01_1_3591,E_sp_W01_1_3592	2	Gabija__GajA,Gabija__GajB_3
E_sp_W01_1	UserReplicon_Gao_Iet_2	Gao_Iet	Gao_Iet	E_sp_W01_1_4068	E_sp_W01_1_4069	E_sp_W01_1_4068,E_sp_W01_1_4069	2	Gao_Iet__IetA,Gao_Iet__IetS
E_sp_W01_6	UserReplicon_RM_Type_II_2	RM	RM_Type_II	E_sp_W01_6_628	E_sp_W01_6_629	E_sp_W01_6_628,E_sp_W01_6_629	2	RM_Type_II__Type_II_MTases,RM_Type_II__Type_II_REases
E_sp_W01_6	UserReplicon_RM_Type_I_1	RM	RM_Type_I	E_sp_W01_6_3920	E_sp_W01_6_3924	E_sp_W01_6_3920,E_sp_W01_6_3922,E_sp_W01_6_3923,E_sp_W01_6_3924	4	RM__Type_I_S,RM__Type_I_MTases,RM__Type_I_MTases,RM__Type_I_REases
E_sp_W01_6	UserReplicon_CBASS_II_3	CBASS	CBASS_II	E_sp_W01_6_2060	E_sp_W01_6_2066	E_sp_W01_6_2060,E_sp_W01_6_2061,E_sp_W01_6_2062,E_sp_W01_6_2063,E_sp_W01_6_2064,E_sp_W01_6_2066	6	CBASS__Jab,CBASS__AG_E1_ThiF,CBASS__Cyclase_II,CBASS__Phospholipase,CBASS__Phospholipase,CBASS__Effector_2TM_S_2TMBeta
E_sp_W01_6	UserReplicon_Gabija_1	Gabija	Gabija	E_sp_W01_6_3926	E_sp_W01_6_3927	E_sp_W01_6_3926,E_sp_W01_6_3927	2	Gabija__GajA,Gabija__GajB_3
E_sp_W01_6	UserReplicon_Gao_Iet_2	Gao_Iet	Gao_Iet	E_sp_W01_6_4449	E_sp_W01_6_4450	E_sp_W01_6_4449,E_sp_W01_6_4450	2	Gao_Iet__IetA,Gao_Iet__IetS
E_aphidicola_W03_10	UserReplicon_PD-Lambda-1_1	PD-Lambda-1	PD-Lambda-1	E_aphidicola_W03_10_3356	E_aphidicola_W03_10_3356	E_aphidicola_W03_10_3356	1	PD-Lambda-1__PD-Lambda-1
E_aphidicola_W03_10	UserReplicon_RM_Type_III_2	RM	RM_Type_III	E_aphidicola_W03_10_599	E_aphidicola_W03_10_600	E_aphidicola_W03_10_599,E_aphidicola_W03_10_600	2	RM_Type_III__Type_III_MTases,RM_Type_III__Type_III_REases
E_aphidicola_W03_10	UserReplicon_RM_Type_I_1	RM	RM_Type_I	E_aphidicola_W03_10_973	E_aphidicola_W03_10_976	E_aphidicola_W03_10_973,E_aphidicola_W03_10_974,E_aphidicola_W03_10_976	3	RM__Type_I_REases,RM__Type_I_MTases,RM__Type_I_S
E_aphidicola_W03_10	UserReplicon_Mok_Hok_Sok_1	Mok_Hok_Sok	Mok_Hok_Sok	E_aphidicola_W03_10_721	E_aphidicola_W03_10_721	E_aphidicola_W03_10_721	1	Mok_Hok_Sok__Hok
E_aphidicola_W03_10	UserReplicon_CAS_Class1-Subtype-I-F_1	Cas	CAS_Class1-Subtype-I-F	E_aphidicola_W03_10_3545	E_aphidicola_W03_10_3551	E_aphidicola_W03_10_3545,E_aphidicola_W03_10_3546,E_aphidicola_W03_10_3547,E_aphidicola_W03_10_3548,E_aphidicola_W03_10_3550,E_aphidicola_W03_10_3551	6	Cas__cas6f_I_II_III_IV_V_VI_3,Cas__cas7f_I-F_2,Cas__cas5f_I-F_2,Cas__cas8f_I-F_4,Cas__cas3f_I-F_1,Cas__cas1_I-F_1
E_aphidicola_W03_10	UserReplicon_Lamassu-Fam_2	Lamassu-Fam	Lamassu-Fam	E_aphidicola_W03_10_1050	E_aphidicola_W03_10_1058	E_aphidicola_W03_10_1050,E_aphidicola_W03_10_1051,E_aphidicola_W03_10_1052,E_aphidicola_W03_10_1058	4	Lamassu-Fam__LmuB_SMC_Cap4_nuclease_II,Lamassu-Fam__LmuC_acc_Cap4_nuclease,Lamassu-Fam__LmuA_effector_Cap4_nuclease_II,Lamassu-Fam__LmuB_SMC_Mrr
E_aphidicola_W03_10	UserReplicon_AbiV_1	AbiV	AbiV	E_aphidicola_W03_10_2585	E_aphidicola_W03_10_2585	E_aphidicola_W03_10_2585	1	AbiV__AbiV
E_aphidicola_W03_10	UserReplicon_dGTPase_3	dGTPase	dGTPase	E_aphidicola_W03_10_3355	E_aphidicola_W03_10_3355	E_aphidicola_W03_10_3355	1	dGTPase__Sp_dGTPase
E_aphidicola_W03_4	UserReplicon_PD-Lambda-1_1	PD-Lambda-1	PD-Lambda-1	E_aphidicola_W03_4_3354	E_aphidicola_W03_4_3354	E_aphidicola_W03_4_3354	1	PD-Lambda-1__PD-Lambda-1
E_aphidicola_W03_4	UserReplicon_RM_Type_III_2	RM	RM_Type_III	E_aphidicola_W03_4_596	E_aphidicola_W03_4_597	E_aphidicola_W03_4_596,E_aphidicola_W03_4_597	2	RM_Type_III__Type_III_MTases,RM_Type_III__Type_III_REases
E_aphidicola_W03_4	UserReplicon_RM_Type_I_1	RM	RM_Type_I	E_aphidicola_W03_4_971	E_aphidicola_W03_4_974	E_aphidicola_W03_4_971,E_aphidicola_W03_4_972,E_aphidicola_W03_4_974	3	RM__Type_I_REases,RM__Type_I_MTases,RM__Type_I_S
E_aphidicola_W03_4	UserReplicon_Mok_Hok_Sok_1	Mok_Hok_Sok	Mok_Hok_Sok	E_aphidicola_W03_4_718	E_aphidicola_W03_4_718	E_aphidicola_W03_4_718	1	Mok_Hok_Sok__Hok
E_aphidicola_W03_4	UserReplicon_CAS_Class1-Subtype-I-F_1	Cas	CAS_Class1-Subtype-I-F	E_aphidicola_W03_4_3542	E_aphidicola_W03_4_3548	E_aphidicola_W03_4_3542,E_aphidicola_W03_4_3543,E_aphidicola_W03_4_3544,E_aphidicola_W03_4_3545,E_aphidicola_W03_4_3547,E_aphidicola_W03_4_3548	6	Cas__cas6f_I_II_III_IV_V_VI_3,Cas__cas7f_I-F_2,Cas__cas5f_I-F_2,Cas__cas8f_I-F_4,Cas__cas3f_I-F_1,Cas__cas1_I-F_1
E_aphidicola_W03_4	UserReplicon_Lamassu-Fam_2	Lamassu-Fam	Lamassu-Fam	E_aphidicola_W03_4_1047	E_aphidicola_W03_4_1056	E_aphidicola_W03_4_1047,E_aphidicola_W03_4_1048,E_aphidicola_W03_4_1049,E_aphidicola_W03_4_1050,E_aphidicola_W03_4_1056	5	Lamassu-Fam__LmuB_SMC_Cap4_nuclease_II,Lamassu-Fam__LmuB_SMC_Cap4_nuclease_II,Lamassu-Fam__LmuC_acc_Cap4_nuclease,Lamassu-Fam__LmuA_effector_Cap4_nuclease_II,Lamassu-Fam__LmuB_SMC_Mrr
E_aphidicola_W03_4	UserReplicon_AbiV_1	AbiV	AbiV	E_aphidicola_W03_4_2586	E_aphidicola_W03_4_2586	E_aphidicola_W03_4_2586	1	AbiV__AbiV
E_aphidicola_W03_4	UserReplicon_dGTPase_3	dGTPase	dGTPase	E_aphidicola_W03_4_3353	E_aphidicola_W03_4_3353	E_aphidicola_W03_4_3353	1	dGTPase__Sp_dGTPase
E_aphidicola_W03_5	UserReplicon_PD-Lambda-1_1	PD-Lambda-1	PD-Lambda-1	E_aphidicola_W03_5_3343	E_aphidicola_W03_5_3343	E_aphidicola_W03_5_3343	1	PD-Lambda-1__PD-Lambda-1
E_aphidicola_W03_5	UserReplicon_RM_Type_III_2	RM	RM_Type_III	E_aphidicola_W03_5_597	E_aphidicola_W03_5_598	E_aphidicola_W03_5_597,E_aphidicola_W03_5_598	2	RM_Type_III__Type_III_MTases,RM_Type_III__Type_III_REases
E_aphidicola_W03_5	UserReplicon_RM_Type_I_1	RM	RM_Type_I	E_aphidicola_W03_5_970	E_aphidicola_W03_5_973	E_aphidicola_W03_5_970,E_aphidicola_W03_5_971,E_aphidicola_W03_5_973	3	RM__Type_I_REases,RM__Type_I_MTases,RM__Type_I_S
E_aphidicola_W03_5	UserReplicon_Mok_Hok_Sok_1	Mok_Hok_Sok	Mok_Hok_Sok	E_aphidicola_W03_5_718	E_aphidicola_W03_5_718	E_aphidicola_W03_5_718	1	Mok_Hok_Sok__Hok
E_aphidicola_W03_5	UserReplicon_CAS_Class1-Subtype-I-F_1	Cas	CAS_Class1-Subtype-I-F	E_aphidicola_W03_5_3531	E_aphidicola_W03_5_3538	E_aphidicola_W03_5_3531,E_aphidicola_W03_5_3532,E_aphidicola_W03_5_3533,E_aphidicola_W03_5_3534,E_aphidicola_W03_5_3537,E_aphidicola_W03_5_3538	6	Cas__cas6f_I_II_III_IV_V_VI_3,Cas__cas7f_I-F_2,Cas__cas5f_I-F_2,Cas__cas8f_I-F_4,Cas__cas3f_I-F_1,Cas__cas1_I-F_1
E_aphidicola_W03_5	UserReplicon_Lamassu-Fam_2	Lamassu-Fam	Lamassu-Fam	E_aphidicola_W03_5_1046	E_aphidicola_W03_5_1055	E_aphidicola_W03_5_1046,E_aphidicola_W03_5_1047,E_aphidicola_W03_5_1048,E_aphidicola_W03_5_1049,E_aphidicola_W03_5_1055	5	Lamassu-Fam__LmuB_SMC_Cap4_nuclease_II,Lamassu-Fam__LmuB_SMC_Cap4_nuclease_II,Lamassu-Fam__LmuC_acc_Cap4_nuclease,Lamassu-Fam__LmuA_effector_Cap4_nuclease_II,Lamassu-Fam__LmuB_SMC_Mrr
E_aphidicola_W03_5	UserReplicon_AbiV_1	AbiV	AbiV	E_aphidicola_W03_5_2575	E_aphidicola_W03_5_2575	E_aphidicola_W03_5_2575	1	AbiV__AbiV
E_aphidicola_W03_5	UserReplicon_dGTPase_3	dGTPase	dGTPase	E_aphidicola_W03_5_3342	E_aphidicola_W03_5_3342	E_aphidicola_W03_5_3342	1	dGTPase__Sp_dGTPase
E_aphidicola_W04_10	UserReplicon_PD-Lambda-1_1	PD-Lambda-1	PD-Lambda-1	E_aphidicola_W04_10_3280	E_aphidicola_W04_10_3280	E_aphidicola_W04_10_3280	1	PD-Lambda-1__PD-Lambda-1
E_aphidicola_W04_10	UserReplicon_RM_Type_III_1	RM	RM_Type_III	E_aphidicola_W04_10_526	E_aphidicola_W04_10_527	E_aphidicola_W04_10_526,E_aphidicola_W04_10_527	2	RM_Type_III__Type_III_MTases,RM_Type_III__Type_III_REases
E_aphidicola_W04_10	UserReplicon_RM_Type_III_2	RM	RM_Type_III	E_aphidicola_W04_10_1636	E_aphidicola_W04_10_1637	E_aphidicola_W04_10_1636,E_aphidicola_W04_10_1637	2	RM_Type_III__Type_III_REases,RM_Type_III__Type_III_MTases
E_aphidicola_W04_10	UserReplicon_Mok_Hok_Sok_1	Mok_Hok_Sok	Mok_Hok_Sok	E_aphidicola_W04_10_649	E_aphidicola_W04_10_649	E_aphidicola_W04_10_649	1	Mok_Hok_Sok__Hok
E_aphidicola_W04_10	UserReplicon_CAS_Class1-Subtype-I-F_1	Cas	CAS_Class1-Subtype-I-F	E_aphidicola_W04_10_3484	E_aphidicola_W04_10_3490	E_aphidicola_W04_10_3484,E_aphidicola_W04_10_3485,E_aphidicola_W04_10_3486,E_aphidicola_W04_10_3487,E_aphidicola_W04_10_3489,E_aphidicola_W04_10_3490	6	Cas__cas6f_I_II_III_IV_V_VI_3,Cas__cas7f_I-F_2,Cas__cas5f_I-F_2,Cas__cas8f_I-F_4,Cas__cas3f_I-F_1,Cas__cas1_I-F_1
E_aphidicola_W04_10	UserReplicon_Lamassu-Fam_1	Lamassu-Fam	Lamassu-Fam	E_aphidicola_W04_10_972	E_aphidicola_W04_10_981	E_aphidicola_W04_10_972,E_aphidicola_W04_10_973,E_aphidicola_W04_10_974,E_aphidicola_W04_10_975,E_aphidicola_W04_10_981	5	Lamassu-Fam__LmuB_SMC_Cap4_nuclease_II,Lamassu-Fam__LmuB_SMC_Cap4_nuclease_II,Lamassu-Fam__LmuC_acc_Cap4_nuclease,Lamassu-Fam__LmuA_effector_Cap4_nuclease_II,Lamassu-Fam__LmuB_SMC_Mrr
E_aphidicola_W04_10	UserReplicon_dGTPase_2	dGTPase	dGTPase	E_aphidicola_W04_10_3279	E_aphidicola_W04_10_3279	E_aphidicola_W04_10_3279	1	dGTPase__Sp_dGTPase
E_aphidicola_W04_1	UserReplicon_RM_Type_III_2	RM	RM_Type_III	E_aphidicola_W04_1_581	E_aphidicola_W04_1_582	E_aphidicola_W04_1_581,E_aphidicola_W04_1_582	2	RM_Type_III__Type_III_MTases,RM_Type_III__Type_III_REases
E_aphidicola_W04_1	UserReplicon_RM_Type_IIG_1	RM	RM_Type_IIG	E_aphidicola_W04_1_2730	E_aphidicola_W04_1_2730	E_aphidicola_W04_1_2730	1	RM_Type_IIG__Type_IIG
E_aphidicola_W04_1	UserReplicon_Retron_VI_1	Retron	Retron_VI	E_aphidicola_W04_1_2734	E_aphidicola_W04_1_2735	E_aphidicola_W04_1_2734,E_aphidicola_W04_1_2735	2	Retron__RT_Tot,Retron_VI__HTH
E_aphidicola_W04_1	UserReplicon_Mok_Hok_Sok_1	Mok_Hok_Sok	Mok_Hok_Sok	E_aphidicola_W04_1_702	E_aphidicola_W04_1_702	E_aphidicola_W04_1_702	1	Mok_Hok_Sok__Hok
E_aphidicola_W04_1	UserReplicon_CAS_Class1-Subtype-I-F_1	Cas	CAS_Class1-Subtype-I-F	E_aphidicola_W04_1_3475	E_aphidicola_W04_1_3482	E_aphidicola_W04_1_3475,E_aphidicola_W04_1_3476,E_aphidicola_W04_1_3477,E_aphidicola_W04_1_3478,E_aphidicola_W04_1_3481,E_aphidicola_W04_1_3482	6	Cas__cas6f_I_II_III_IV_V_VI_3,Cas__cas7f_I-F_2,Cas__cas5f_I-F_2,Cas__cas8f_I-F_4,Cas__cas3f_I-F_1,Cas__cas1_I-F_1
E_aphidicola_W04_1	UserReplicon_AbiV_1	AbiV	AbiV	E_aphidicola_W04_1_1826	E_aphidicola_W04_1_1826	E_aphidicola_W04_1_1826	1	AbiV__AbiV
E_aphidicola_W04_1	UserReplicon_Lamassu-Fam_2	Lamassu-Fam	Lamassu-Fam	E_aphidicola_W04_1_3332	E_aphidicola_W04_1_3340	E_aphidicola_W04_1_3332,E_aphidicola_W04_1_3338,E_aphidicola_W04_1_3339,E_aphidicola_W04_1_3340	4	Lamassu-Fam__LmuB_SMC_Mrr,Lamassu-Fam__LmuA_effector_Cap4_nuclease_II,Lamassu-Fam__LmuC_acc_Cap4_nuclease,Lamassu-Fam__LmuB_SMC_Cap4_nuclease_II
E_aphidicola_W04_3	UserReplicon_PD-Lambda-1_1	PD-Lambda-1	PD-Lambda-1	E_aphidicola_W04_3_3380	E_aphidicola_W04_3_3380	E_aphidicola_W04_3_3380	1	PD-Lambda-1__PD-Lambda-1
E_aphidicola_W04_3	UserReplicon_RM_Type_III_1	RM	RM_Type_III	E_aphidicola_W04_3_538	E_aphidicola_W04_3_539	E_aphidicola_W04_3_538,E_aphidicola_W04_3_539	2	RM_Type_III__Type_III_MTases,RM_Type_III__Type_III_REases
E_aphidicola_W04_3	UserReplicon_RM_Type_III_2	RM	RM_Type_III	E_aphidicola_W04_3_1675	E_aphidicola_W04_3_1676	E_aphidicola_W04_3_1675,E_aphidicola_W04_3_1676	2	RM_Type_III__Type_III_REases,RM_Type_III__Type_III_MTases
E_aphidicola_W04_3	UserReplicon_Mok_Hok_Sok_1	Mok_Hok_Sok	Mok_Hok_Sok	E_aphidicola_W04_3_661	E_aphidicola_W04_3_661	E_aphidicola_W04_3_661	1	Mok_Hok_Sok__Hok
E_aphidicola_W04_3	UserReplicon_CAS_Class1-Subtype-I-F_1	Cas	CAS_Class1-Subtype-I-F	E_aphidicola_W04_3_3586	E_aphidicola_W04_3_3595	E_aphidicola_W04_3_3586,E_aphidicola_W04_3_3587,E_aphidicola_W04_3_3588,E_aphidicola_W04_3_3589,E_aphidicola_W04_3_3590,E_aphidicola_W04_3_3594,E_aphidicola_W04_3_3595	7	Cas__cas6f_I_II_III_IV_V_VI_3,Cas__cas7f_I-F_2,Cas__cas5f_I-F_2,Cas__cas8f_I-F_4,Cas__cas8f_I-F_4,Cas__cas3HD_I_1,Cas__cas1_I-F_1
E_aphidicola_W04_3	UserReplicon_Lamassu-Fam_1	Lamassu-Fam	Lamassu-Fam	E_aphidicola_W04_3_998	E_aphidicola_W04_3_1007	E_aphidicola_W04_3_998,E_aphidicola_W04_3_999,E_aphidicola_W04_3_1000,E_aphidicola_W04_3_1001,E_aphidicola_W04_3_1007	5	Lamassu-Fam__LmuB_SMC_Cap4_nuclease_II,Lamassu-Fam__LmuB_SMC_Cap4_nuclease_II,Lamassu-Fam__LmuC_acc_Cap4_nuclease,Lamassu-Fam__LmuA_effector_Cap4_nuclease_II,Lamassu-Fam__LmuB_SMC_Mrr
E_aphidicola_W04_3	UserReplicon_dGTPase_2	dGTPase	dGTPase	E_aphidicola_W04_3_3379	E_aphidicola_W04_3_3379	E_aphidicola_W04_3_3379	1	dGTPase__Sp_dGTPase
E_aphidicola_W04_4	UserReplicon_PD-Lambda-1_1	PD-Lambda-1	PD-Lambda-1	E_aphidicola_W04_4_3279	E_aphidicola_W04_4_3279	E_aphidicola_W04_4_3279	1	PD-Lambda-1__PD-Lambda-1
E_aphidicola_W04_4	UserReplicon_RM_Type_III_1	RM	RM_Type_III	E_aphidicola_W04_4_524	E_aphidicola_W04_4_525	E_aphidicola_W04_4_524,E_aphidicola_W04_4_525	2	RM_Type_III__Type_III_MTases,RM_Type_III__Type_III_REases
E_aphidicola_W04_4	UserReplicon_RM_Type_III_2	RM	RM_Type_III	E_aphidicola_W04_4_1631	E_aphidicola_W04_4_1632	E_aphidicola_W04_4_1631,E_aphidicola_W04_4_1632	2	RM_Type_III__Type_III_REases,RM_Type_III__Type_III_MTases
E_aphidicola_W04_4	UserReplicon_Mok_Hok_Sok_1	Mok_Hok_Sok	Mok_Hok_Sok	E_aphidicola_W04_4_645	E_aphidicola_W04_4_645	E_aphidicola_W04_4_645	1	Mok_Hok_Sok__Hok
E_aphidicola_W04_4	UserReplicon_CAS_Class1-Subtype-I-F_1	Cas	CAS_Class1-Subtype-I-F	E_aphidicola_W04_4_3480	E_aphidicola_W04_4_3487	E_aphidicola_W04_4_3480,E_aphidicola_W04_4_3481,E_aphidicola_W04_4_3482,E_aphidicola_W04_4_3483,E_aphidicola_W04_4_3486,E_aphidicola_W04_4_3487	6	Cas__cas6f_I_II_III_IV_V_VI_3,Cas__cas7f_I-F_2,Cas__cas5f_I-F_2,Cas__cas8f_I-F_4,Cas__cas3f_I-F_1,Cas__cas1_I-F_1
E_aphidicola_W04_4	UserReplicon_Lamassu-Fam_1	Lamassu-Fam	Lamassu-Fam	E_aphidicola_W04_4_968	E_aphidicola_W04_4_977	E_aphidicola_W04_4_968,E_aphidicola_W04_4_969,E_aphidicola_W04_4_970,E_aphidicola_W04_4_971,E_aphidicola_W04_4_977	5	Lamassu-Fam__LmuB_SMC_Cap4_nuclease_II,Lamassu-Fam__LmuB_SMC_Cap4_nuclease_II,Lamassu-Fam__LmuC_acc_Cap4_nuclease,Lamassu-Fam__LmuA_effector_Cap4_nuclease_II,Lamassu-Fam__LmuB_SMC_Mrr
E_aphidicola_W04_4	UserReplicon_dGTPase_2	dGTPase	dGTPase	E_aphidicola_W04_4_3278	E_aphidicola_W04_4_3278	E_aphidicola_W04_4_3278	1	dGTPase__Sp_dGTPase
E_aphidicola_W04_5	UserReplicon_PD-Lambda-1_1	PD-Lambda-1	PD-Lambda-1	E_aphidicola_W04_5_3491	E_aphidicola_W04_5_3491	E_aphidicola_W04_5_3491	1	PD-Lambda-1__PD-Lambda-1
E_aphidicola_W04_5	UserReplicon_RM_Type_III_1	RM	RM_Type_III	E_aphidicola_W04_5_557	E_aphidicola_W04_5_559	E_aphidicola_W04_5_557,E_aphidicola_W04_5_558,E_aphidicola_W04_5_559	3	RM_Type_III__Type_III_MTases,RM_Type_III__Type_III_REases,RM_Type_III__Type_III_REases
E_aphidicola_W04_5	UserReplicon_RM_Type_III_2	RM	RM_Type_III	E_aphidicola_W04_5_1736	E_aphidicola_W04_5_1738	E_aphidicola_W04_5_1736,E_aphidicola_W04_5_1737,E_aphidicola_W04_5_1738	3	RM_Type_III__Type_III_REases,RM_Type_III__Type_III_MTases,RM_Type_III__Type_III_MTases
E_aphidicola_W04_5	UserReplicon_Mok_Hok_Sok_1	Mok_Hok_Sok	Mok_Hok_Sok	E_aphidicola_W04_5_691	E_aphidicola_W04_5_691	E_aphidicola_W04_5_691	1	Mok_Hok_Sok__Hok
E_aphidicola_W04_5	UserReplicon_CAS_Class1-Subtype-I-F_1	Cas	CAS_Class1-Subtype-I-F	E_aphidicola_W04_5_3700	E_aphidicola_W04_5_3708	E_aphidicola_W04_5_3700,E_aphidicola_W04_5_3701,E_aphidicola_W04_5_3702,E_aphidicola_W04_5_3703,E_aphidicola_W04_5_3706,E_aphidicola_W04_5_3708	6	Cas__cas6f_I_II_III_IV_V_VI_3,Cas__cas7f_I-F_2,Cas__cas5f_I-F_2,Cas__cas8f_I-F_4,Cas__cas3f_I-F_1,Cas__cas1_I-F_1
E_aphidicola_W04_5	UserReplicon_Lamassu-Fam_1	Lamassu-Fam	Lamassu-Fam	E_aphidicola_W04_5_1041	E_aphidicola_W04_5_1049	E_aphidicola_W04_5_1041,E_aphidicola_W04_5_1042,E_aphidicola_W04_5_1043,E_aphidicola_W04_5_1049	4	Lamassu-Fam__LmuB_SMC_Cap4_nuclease_II,Lamassu-Fam__LmuB_SMC_Cap4_nuclease_II,Lamassu-Fam__LmuA_effector_Cap4_nuclease_II,Lamassu-Fam__LmuB_SMC_Mrr
E_aphidicola_W04_5	UserReplicon_dGTPase_2	dGTPase	dGTPase	E_aphidicola_W04_5_3490	E_aphidicola_W04_5_3490	E_aphidicola_W04_5_3490	1	dGTPase__Sp_dGTPase
E_billingiae_W05_1	UserReplicon_Thoeris_II_1	Thoeris	Thoeris_II	E_billingiae_W05_1_1888	E_billingiae_W05_1_1889	E_billingiae_W05_1_1888,E_billingiae_W05_1_1889	2	Thoeris_II__ThsA_new_petit,Thoeris__ThsB_Global
E_billingiae_W05_1	UserReplicon_RM_Type_I_1	RM	RM_Type_I	E_billingiae_W05_1_599	E_billingiae_W05_1_602	E_billingiae_W05_1_599,E_billingiae_W05_1_600,E_billingiae_W05_1_601,E_billingiae_W05_1_602	4	RM__Type_I_S,RM__Type_I_MTases,RM__Type_I_REases,RM__Type_I_REases
E_billingiae_W05_1	UserReplicon_Retron_II_1	Retron	Retron_II	E_billingiae_W05_1_1890	E_billingiae_W05_1_1891	E_billingiae_W05_1_1890,E_billingiae_W05_1_1891	2	Retron__RT_Tot,Retron_II__NDT
E_billingiae_W05_1	UserReplicon_Shango_1	Shango	Shango	E_billingiae_W05_1_2530	E_billingiae_W05_1_2533	E_billingiae_W05_1_2530,E_billingiae_W05_1_2531,E_billingiae_W05_1_2533	3	Shango__SngC,Shango__SngB,Shango__SngA
E_aphidicola_W06_2	UserReplicon_RM_Type_III_2	RM	RM_Type_III	E_aphidicola_W06_2_609	E_aphidicola_W06_2_610	E_aphidicola_W06_2_609,E_aphidicola_W06_2_610	2	RM_Type_III__Type_III_MTases,RM_Type_III__Type_III_REases
E_aphidicola_W06_2	UserReplicon_RM_Type_IIG_1	RM	RM_Type_IIG	E_aphidicola_W06_2_2750	E_aphidicola_W06_2_2750	E_aphidicola_W06_2_2750	1	RM_Type_IIG__Type_IIG
E_aphidicola_W06_2	UserReplicon_Retron_VI_1	Retron	Retron_VI	E_aphidicola_W06_2_2754	E_aphidicola_W06_2_2755	E_aphidicola_W06_2_2754,E_aphidicola_W06_2_2755	2	Retron__RT_Tot,Retron_VI__HTH
E_aphidicola_W06_2	UserReplicon_Mok_Hok_Sok_1	Mok_Hok_Sok	Mok_Hok_Sok	E_aphidicola_W06_2_734	E_aphidicola_W06_2_734	E_aphidicola_W06_2_734	1	Mok_Hok_Sok__Hok
E_aphidicola_W06_2	UserReplicon_CAS_Class1-Subtype-I-F_1	Cas	CAS_Class1-Subtype-I-F	E_aphidicola_W06_2_3498	E_aphidicola_W06_2_3504	E_aphidicola_W06_2_3498,E_aphidicola_W06_2_3499,E_aphidicola_W06_2_3500,E_aphidicola_W06_2_3501,E_aphidicola_W06_2_3503,E_aphidicola_W06_2_3504	6	Cas__cas6f_I_II_III_IV_V_VI_3,Cas__cas7f_I-F_2,Cas__cas5f_I-F_2,Cas__cas8f_I-F_4,Cas__cas3f_I-F_1,Cas__cas1_I-F_1
E_aphidicola_W06_2	UserReplicon_AbiV_1	AbiV	AbiV	E_aphidicola_W06_2_1882	E_aphidicola_W06_2_1882	E_aphidicola_W06_2_1882	1	AbiV__AbiV
E_aphidicola_W06_2	UserReplicon_Lamassu-Fam_2	Lamassu-Fam	Lamassu-Fam	E_aphidicola_W06_2_3356	E_aphidicola_W06_2_3364	E_aphidicola_W06_2_3356,E_aphidicola_W06_2_3362,E_aphidicola_W06_2_3363,E_aphidicola_W06_2_3364	4	Lamassu-Fam__LmuB_SMC_Mrr,Lamassu-Fam__LmuA_effector_Cap4_nuclease_II,Lamassu-Fam__LmuC_acc_Cap4_nuclease,Lamassu-Fam__LmuB_SMC_Cap4_nuclease_II
E_aphidicola_W06_8	UserReplicon_RM_Type_III_2	RM	RM_Type_III	E_aphidicola_W06_8_613	E_aphidicola_W06_8_614	E_aphidicola_W06_8_613,E_aphidicola_W06_8_614	2	RM_Type_III__Type_III_MTases,RM_Type_III__Type_III_REases
E_aphidicola_W06_8	UserReplicon_RM_Type_IIG_1	RM	RM_Type_IIG	E_aphidicola_W06_8_2744	E_aphidicola_W06_8_2744	E_aphidicola_W06_8_2744	1	RM_Type_IIG__Type_IIG
E_aphidicola_W06_8	UserReplicon_Retron_VI_1	Retron	Retron_VI	E_aphidicola_W06_8_2748	E_aphidicola_W06_8_2749	E_aphidicola_W06_8_2748,E_aphidicola_W06_8_2749	2	Retron__RT_Tot,Retron_VI__HTH
E_aphidicola_W06_8	UserReplicon_Mok_Hok_Sok_1	Mok_Hok_Sok	Mok_Hok_Sok	E_aphidicola_W06_8_736	E_aphidicola_W06_8_736	E_aphidicola_W06_8_736	1	Mok_Hok_Sok__Hok
E_aphidicola_W06_8	UserReplicon_CAS_Class1-Subtype-I-F_1	Cas	CAS_Class1-Subtype-I-F	E_aphidicola_W06_8_3487	E_aphidicola_W06_8_3493	E_aphidicola_W06_8_3487,E_aphidicola_W06_8_3488,E_aphidicola_W06_8_3489,E_aphidicola_W06_8_3490,E_aphidicola_W06_8_3492,E_aphidicola_W06_8_3493	6	Cas__cas6f_I_II_III_IV_V_VI_3,Cas__cas7f_I-F_2,Cas__cas5f_I-F_2,Cas__cas8f_I-F_4,Cas__cas3f_I-F_1,Cas__cas1_I-F_1
E_aphidicola_W06_8	UserReplicon_AbiV_1	AbiV	AbiV	E_aphidicola_W06_8_1881	E_aphidicola_W06_8_1881	E_aphidicola_W06_8_1881	1	AbiV__AbiV
E_aphidicola_W06_8	UserReplicon_Lamassu-Fam_2	Lamassu-Fam	Lamassu-Fam	E_aphidicola_W06_8_3345	E_aphidicola_W06_8_3353	E_aphidicola_W06_8_3345,E_aphidicola_W06_8_3351,E_aphidicola_W06_8_3352,E_aphidicola_W06_8_3353	4	Lamassu-Fam__LmuB_SMC_Mrr,Lamassu-Fam__LmuA_effector_Cap4_nuclease_II,Lamassu-Fam__LmuC_acc_Cap4_nuclease,Lamassu-Fam__LmuB_SMC_Cap4_nuclease_II
E_aphidicola_W09_2	UserReplicon_PD-Lambda-1_1	PD-Lambda-1	PD-Lambda-1	E_aphidicola_W09_2_3316	E_aphidicola_W09_2_3316	E_aphidicola_W09_2_3316	1	PD-Lambda-1__PD-Lambda-1
E_aphidicola_W09_2	UserReplicon_RM_Type_III_2	RM	RM_Type_III	E_aphidicola_W09_2_590	E_aphidicola_W09_2_592	E_aphidicola_W09_2_590,E_aphidicola_W09_2_591,E_aphidicola_W09_2_592	3	RM_Type_III__Type_III_MTases,RM_Type_III__Type_III_MTases,RM_Type_III__Type_III_REases
E_aphidicola_W09_2	UserReplicon_RM_Type_II_1	RM	RM_Type_II	E_aphidicola_W09_2_3746	E_aphidicola_W09_2_3752	E_aphidicola_W09_2_3746,E_aphidicola_W09_2_3747,E_aphidicola_W09_2_3752	3	RM_Type_II__Type_II_REases,RM_Type_II__Type_II_MTases,RM_Type_II__Type_II_MTases
E_aphidicola_W09_2	UserReplicon_BREX_I_2	BREX	BREX_I	E_aphidicola_W09_2_959	E_aphidicola_W09_2_966	E_aphidicola_W09_2_959,E_aphidicola_W09_2_960,E_aphidicola_W09_2_961,E_aphidicola_W09_2_962,E_aphidicola_W09_2_963,E_aphidicola_W09_2_964,E_aphidicola_W09_2_965,E_aphidicola_W09_2_966	8	BREX__brxL,BREX__pglZA,BREX__pglX1,BREX__pglX1,BREX__brxC,BREX__brxB_DUF1788,BREX__brxB_DUF1788,BREX__brxA_DUF1819
E_aphidicola_W09_2	UserReplicon_Mok_Hok_Sok_1	Mok_Hok_Sok	Mok_Hok_Sok	E_aphidicola_W09_2_709	E_aphidicola_W09_2_709	E_aphidicola_W09_2_709	1	Mok_Hok_Sok__Hok
E_aphidicola_W09_2	UserReplicon_CAS_Class1-Subtype-I-F_1	Cas	CAS_Class1-Subtype-I-F	E_aphidicola_W09_2_3511	E_aphidicola_W09_2_3516	E_aphidicola_W09_2_3511,E_aphidicola_W09_2_3512,E_aphidicola_W09_2_3513,E_aphidicola_W09_2_3514,E_aphidicola_W09_2_3515,E_aphidicola_W09_2_3516	6	Cas__cas6f_I_II_III_IV_V_VI_3,Cas__cas7f_I-F_2,Cas__cas5f_I-F_2,Cas__cas8f_I-F_4,Cas__cas3f_I-F_1,Cas__cas1_I-F_1
E_aphidicola_W09_2	UserReplicon_Lamassu-Fam_2	Lamassu-Fam	Lamassu-Fam	E_aphidicola_W09_2_1057	E_aphidicola_W09_2_1066	E_aphidicola_W09_2_1057,E_aphidicola_W09_2_1058,E_aphidicola_W09_2_1059,E_aphidicola_W09_2_1060,E_aphidicola_W09_2_1066	5	Lamassu-Fam__LmuB_SMC_Cap4_nuclease_II,Lamassu-Fam__LmuB_SMC_Cap4_nuclease_II,Lamassu-Fam__LmuC_acc_Cap4_nuclease,Lamassu-Fam__LmuA_effector_Cap4_nuclease_II,Lamassu-Fam__LmuB_SMC_Mrr
E_aphidicola_W09_2	UserReplicon_AbiV_1	AbiV	AbiV	E_aphidicola_W09_2_2532	E_aphidicola_W09_2_2532	E_aphidicola_W09_2_2532	1	AbiV__AbiV
E_aphidicola_W09_2	UserReplicon_dGTPase_3	dGTPase	dGTPase	E_aphidicola_W09_2_3315	E_aphidicola_W09_2_3315	E_aphidicola_W09_2_3315	1	dGTPase__Sp_dGTPase
E_aphidicola_W09_3	UserReplicon_PD-Lambda-1_1	PD-Lambda-1	PD-Lambda-1	E_aphidicola_W09_3_3380	E_aphidicola_W09_3_3380	E_aphidicola_W09_3_3380	1	PD-Lambda-1__PD-Lambda-1
E_aphidicola_W09_3	UserReplicon_RM_Type_III_2	RM	RM_Type_III	E_aphidicola_W09_3_609	E_aphidicola_W09_3_610	E_aphidicola_W09_3_609,E_aphidicola_W09_3_610	2	RM_Type_III__Type_III_MTases,RM_Type_III__Type_III_REases
E_aphidicola_W09_3	UserReplicon_RM_Type_II_1	RM	RM_Type_II	E_aphidicola_W09_3_3828	E_aphidicola_W09_3_3834	E_aphidicola_W09_3_3828,E_aphidicola_W09_3_3829,E_aphidicola_W09_3_3834	3	RM_Type_II__Type_II_REases,RM_Type_II__Type_II_MTases,RM_Type_II__Type_II_MTases
E_aphidicola_W09_3	UserReplicon_BREX_I_2	BREX	BREX_I	E_aphidicola_W09_3_988	E_aphidicola_W09_3_994	E_aphidicola_W09_3_988,E_aphidicola_W09_3_989,E_aphidicola_W09_3_990,E_aphidicola_W09_3_991,E_aphidicola_W09_3_992,E_aphidicola_W09_3_993,E_aphidicola_W09_3_994	7	BREX__brxL,BREX__pglZA,BREX__pglX1,BREX__brxC,BREX__brxB_DUF1788,BREX__brxB_DUF1788,BREX__brxA_DUF1819
E_aphidicola_W09_3	UserReplicon_Mok_Hok_Sok_1	Mok_Hok_Sok	Mok_Hok_Sok	E_aphidicola_W09_3_734	E_aphidicola_W09_3_734	E_aphidicola_W09_3_734	1	Mok_Hok_Sok__Hok
E_aphidicola_W09_3	UserReplicon_CAS_Class1-Subtype-I-F_1	Cas	CAS_Class1-Subtype-I-F	E_aphidicola_W09_3_3588	E_aphidicola_W09_3_3596	E_aphidicola_W09_3_3588,E_aphidicola_W09_3_3589,E_aphidicola_W09_3_3590,E_aphidicola_W09_3_3591,E_aphidicola_W09_3_3592,E_aphidicola_W09_3_3595,E_aphidicola_W09_3_3596	7	Cas__cas6f_I_II_III_IV_V_VI_3,Cas__cas7f_I-F_2,Cas__cas5f_I-F_2,Cas__cas8f_I-F_4,Cas__cas8f_I-F_4,Cas__cas3f_I-F_1,Cas__cas1_I-F_1
E_aphidicola_W09_3	UserReplicon_Lamassu-Fam_2	Lamassu-Fam	Lamassu-Fam	E_aphidicola_W09_3_1087	E_aphidicola_W09_3_1096	E_aphidicola_W09_3_1087,E_aphidicola_W09_3_1088,E_aphidicola_W09_3_1089,E_aphidicola_W09_3_1090,E_aphidicola_W09_3_1096	5	Lamassu-Fam__LmuB_SMC_Cap4_nuclease_II,Lamassu-Fam__LmuB_SMC_Cap4_nuclease_II,Lamassu-Fam__LmuC_acc_Cap4_nuclease,Lamassu-Fam__LmuA_effector_Cap4_nuclease_II,Lamassu-Fam__LmuB_SMC_Mrr
E_aphidicola_W09_3	UserReplicon_AbiV_1	AbiV	AbiV	E_aphidicola_W09_3_2583	E_aphidicola_W09_3_2583	E_aphidicola_W09_3_2583	1	AbiV__AbiV
E_aphidicola_W09_3	UserReplicon_dGTPase_3	dGTPase	dGTPase	E_aphidicola_W09_3_3379	E_aphidicola_W09_3_3379	E_aphidicola_W09_3_3379	1	dGTPase__Sp_dGTPase
E_aphidicola_W09_5	UserReplicon_PD-Lambda-1_1	PD-Lambda-1	PD-Lambda-1	E_aphidicola_W09_5_3379	E_aphidicola_W09_5_3379	E_aphidicola_W09_5_3379	1	PD-Lambda-1__PD-Lambda-1
E_aphidicola_W09_5	UserReplicon_RM_Type_III_2	RM	RM_Type_III	E_aphidicola_W09_5_605	E_aphidicola_W09_5_606	E_aphidicola_W09_5_605,E_aphidicola_W09_5_606	2	RM_Type_III__Type_III_MTases,RM_Type_III__Type_III_REases
E_aphidicola_W09_5	UserReplicon_RM_Type_II_1	RM	RM_Type_II	E_aphidicola_W09_5_3825	E_aphidicola_W09_5_3833	E_aphidicola_W09_5_3825,E_aphidicola_W09_5_3826,E_aphidicola_W09_5_3827,E_aphidicola_W09_5_3833	4	RM_Type_II__Type_II_REases,RM_Type_II__Type_II_MTases,RM_Type_II__Type_II_MTases,RM_Type_II__Type_II_MTases
E_aphidicola_W09_5	UserReplicon_BREX_I_2	BREX	BREX_I	E_aphidicola_W09_5_986	E_aphidicola_W09_5_992	E_aphidicola_W09_5_986,E_aphidicola_W09_5_987,E_aphidicola_W09_5_988,E_aphidicola_W09_5_989,E_aphidicola_W09_5_990,E_aphidicola_W09_5_991,E_aphidicola_W09_5_992	7	BREX__brxL,BREX__pglZA,BREX__pglZA,BREX__pglX1,BREX__brxC,BREX__brxB_DUF1788,BREX__brxA_DUF1819
E_aphidicola_W09_5	UserReplicon_Mok_Hok_Sok_1	Mok_Hok_Sok	Mok_Hok_Sok	E_aphidicola_W09_5_729	E_aphidicola_W09_5_729	E_aphidicola_W09_5_729	1	Mok_Hok_Sok__Hok
E_aphidicola_W09_5	UserReplicon_CAS_Class1-Subtype-I-F_1	Cas	CAS_Class1-Subtype-I-F	E_aphidicola_W09_5_3584	E_aphidicola_W09_5_3591	E_aphidicola_W09_5_3584,E_aphidicola_W09_5_3585,E_aphidicola_W09_5_3586,E_aphidicola_W09_5_3587,E_aphidicola_W09_5_3590,E_aphidicola_W09_5_3591	6	Cas__cas6f_I_II_III_IV_V_VI_3,Cas__cas7f_I-F_2,Cas__cas5f_I-F_2,Cas__cas8f_I-F_4,Cas__cas3f_I-F_1,Cas__cas1_I-F_1
E_aphidicola_W09_5	UserReplicon_Lamassu-Fam_2	Lamassu-Fam	Lamassu-Fam	E_aphidicola_W09_5_1085	E_aphidicola_W09_5_1093	E_aphidicola_W09_5_1085,E_aphidicola_W09_5_1086,E_aphidicola_W09_5_1087,E_aphidicola_W09_5_1093	4	Lamassu-Fam__LmuB_SMC_Cap4_nuclease_II,Lamassu-Fam__LmuB_SMC_Cap4_nuclease_II,Lamassu-Fam__LmuA_effector_Cap4_nuclease_II,Lamassu-Fam__LmuB_SMC_Mrr
E_aphidicola_W09_5	UserReplicon_AbiV_1	AbiV	AbiV	E_aphidicola_W09_5_2582	E_aphidicola_W09_5_2582	E_aphidicola_W09_5_2582	1	AbiV__AbiV
E_aphidicola_W09_5	UserReplicon_dGTPase_3	dGTPase	dGTPase	E_aphidicola_W09_5_3378	E_aphidicola_W09_5_3378	E_aphidicola_W09_5_3378	1	dGTPase__Sp_dGTPase
E_aphidicola_W10_2	UserReplicon_RM_Type_III_3	RM	RM_Type_III	E_aphidicola_W10_2_594	E_aphidicola_W10_2_597	E_aphidicola_W10_2_594,E_aphidicola_W10_2_595,E_aphidicola_W10_2_596,E_aphidicola_W10_2_597	4	RM_Type_III__Type_III_MTases,RM_Type_III__Type_III_MTases,RM_Type_III__Type_III_REases,RM_Type_III__Type_III_REases
E_aphidicola_W10_2	UserReplicon_RM_Type_IIG_2	RM	RM_Type_IIG	E_aphidicola_W10_2_2720	E_aphidicola_W10_2_2720	E_aphidicola_W10_2_2720	1	RM_Type_IIG__Type_IIG
E_aphidicola_W10_2	UserReplicon_PD-Lambda-5_1	PD-Lambda-5	PD-Lambda-5	E_aphidicola_W10_2_3645	E_aphidicola_W10_2_3647	E_aphidicola_W10_2_3645,E_aphidicola_W10_2_3647	2	PD-Lambda-5__PD-Lambda-5_B,PD-Lambda-5__PD-Lambda-5_A
E_aphidicola_W10_2	UserReplicon_Retron_VI_1	Retron	Retron_VI	E_aphidicola_W10_2_2725	E_aphidicola_W10_2_2726	E_aphidicola_W10_2_2725,E_aphidicola_W10_2_2726	2	Retron__RT_Tot,Retron_VI__HTH
E_aphidicola_W10_2	UserReplicon_Mok_Hok_Sok_1	Mok_Hok_Sok	Mok_Hok_Sok	E_aphidicola_W10_2_722	E_aphidicola_W10_2_722	E_aphidicola_W10_2_722	1	Mok_Hok_Sok__Hok
E_aphidicola_W10_2	UserReplicon_CAS_Class1-Subtype-I-F_1	Cas	CAS_Class1-Subtype-I-F	E_aphidicola_W10_2_3399	E_aphidicola_W10_2_3407	E_aphidicola_W10_2_3399,E_aphidicola_W10_2_3400,E_aphidicola_W10_2_3401,E_aphidicola_W10_2_3402,E_aphidicola_W10_2_3403,E_aphidicola_W10_2_3406,E_aphidicola_W10_2_3407	7	Cas__cas6f_I_II_III_IV_V_VI_3,Cas__cas7f_I-F_2,Cas__cas5f_I-F_2,Cas__cas8f_I-F_4,Cas__cas8f_I-F_4,Cas__cas3f_I-F_1,Cas__cas1_I-F_1
E_aphidicola_W10_2	UserReplicon_AbiV_1	AbiV	AbiV	E_aphidicola_W10_2_1867	E_aphidicola_W10_2_1867	E_aphidicola_W10_2_1867	1	AbiV__AbiV
E_aphidicola_W10_2	UserReplicon_Lamassu-Fam_2	Lamassu-Fam	Lamassu-Fam	E_aphidicola_W10_2_3258	E_aphidicola_W10_2_3266	E_aphidicola_W10_2_3258,E_aphidicola_W10_2_3264,E_aphidicola_W10_2_3265,E_aphidicola_W10_2_3266	4	Lamassu-Fam__LmuB_SMC_Mrr,Lamassu-Fam__LmuA_effector_Cap4_nuclease_II,Lamassu-Fam__LmuC_acc_Cap4_nuclease,Lamassu-Fam__LmuB_SMC_Cap4_nuclease_II
E_aphidicola_W10_4	UserReplicon_RM_Type_III_3	RM	RM_Type_III	E_aphidicola_W10_4_580	E_aphidicola_W10_4_581	E_aphidicola_W10_4_580,E_aphidicola_W10_4_581	2	RM_Type_III__Type_III_MTases,RM_Type_III__Type_III_REases
E_aphidicola_W10_4	UserReplicon_RM_Type_IIG_2	RM	RM_Type_IIG	E_aphidicola_W10_4_2712	E_aphidicola_W10_4_2712	E_aphidicola_W10_4_2712	1	RM_Type_IIG__Type_IIG
E_aphidicola_W10_4	UserReplicon_PD-Lambda-5_1	PD-Lambda-5	PD-Lambda-5	E_aphidicola_W10_4_3639	E_aphidicola_W10_4_3641	E_aphidicola_W10_4_3639,E_aphidicola_W10_4_3641	2	PD-Lambda-5__PD-Lambda-5_B,PD-Lambda-5__PD-Lambda-5_A
E_aphidicola_W10_4	UserReplicon_Retron_VI_1	Retron	Retron_VI	E_aphidicola_W10_4_2716	E_aphidicola_W10_4_2717	E_aphidicola_W10_4_2716,E_aphidicola_W10_4_2717	2	Retron__RT_Tot,Retron_VI__HTH
E_aphidicola_W10_4	UserReplicon_Mok_Hok_Sok_1	Mok_Hok_Sok	Mok_Hok_Sok	E_aphidicola_W10_4_705	E_aphidicola_W10_4_705	E_aphidicola_W10_4_705	1	Mok_Hok_Sok__Hok
E_aphidicola_W10_4	UserReplicon_CAS_Class1-Subtype-I-F_1	Cas	CAS_Class1-Subtype-I-F	E_aphidicola_W10_4_3394	E_aphidicola_W10_4_3401	E_aphidicola_W10_4_3394,E_aphidicola_W10_4_3395,E_aphidicola_W10_4_3396,E_aphidicola_W10_4_3397,E_aphidicola_W10_4_3400,E_aphidicola_W10_4_3401	6	Cas__cas6f_I_II_III_IV_V_VI_3,Cas__cas7f_I-F_2,Cas__cas5f_I-F_2,Cas__cas8f_I-F_4,Cas__cas3f_I-F_1,Cas__cas1_I-F_1
E_aphidicola_W10_4	UserReplicon_AbiV_1	AbiV	AbiV	E_aphidicola_W10_4_1849	E_aphidicola_W10_4_1849	E_aphidicola_W10_4_1849	1	AbiV__AbiV
E_aphidicola_W10_4	UserReplicon_Lamassu-Fam_2	Lamassu-Fam	Lamassu-Fam	E_aphidicola_W10_4_3252	E_aphidicola_W10_4_3260	E_aphidicola_W10_4_3252,E_aphidicola_W10_4_3258,E_aphidicola_W10_4_3259,E_aphidicola_W10_4_3260	4	Lamassu-Fam__LmuB_SMC_Mrr,Lamassu-Fam__LmuA_effector_Cap4_nuclease_II,Lamassu-Fam__LmuC_acc_Cap4_nuclease,Lamassu-Fam__LmuB_SMC_Cap4_nuclease_II
E_aphidicola_W11_1	UserReplicon_PD-Lambda-1_1	PD-Lambda-1	PD-Lambda-1	E_aphidicola_W11_1_3325	E_aphidicola_W11_1_3325	E_aphidicola_W11_1_3325	1	PD-Lambda-1__PD-Lambda-1
E_aphidicola_W11_1	UserReplicon_RM_Type_III_1	RM	RM_Type_III	E_aphidicola_W11_1_527	E_aphidicola_W11_1_528	E_aphidicola_W11_1_527,E_aphidicola_W11_1_528	2	RM_Type_III__Type_III_MTases,RM_Type_III__Type_III_REases
E_aphidicola_W11_1	UserReplicon_RM_Type_III_2	RM	RM_Type_III	E_aphidicola_W11_1_1645	E_aphidicola_W11_1_1648	E_aphidicola_W11_1_1645,E_aphidicola_W11_1_1646,E_aphidicola_W11_1_1647,E_aphidicola_W11_1_1648	4	RM_Type_III__Type_III_REases,RM_Type_III__Type_III_REases,RM_Type_III__Type_III_MTases,RM_Type_III__Type_III_MTases
E_aphidicola_W11_1	UserReplicon_Mok_Hok_Sok_1	Mok_Hok_Sok	Mok_Hok_Sok	E_aphidicola_W11_1_652	E_aphidicola_W11_1_652	E_aphidicola_W11_1_652	1	Mok_Hok_Sok__Hok
E_aphidicola_W11_1	UserReplicon_CAS_Class1-Subtype-I-F_1	Cas	CAS_Class1-Subtype-I-F	E_aphidicola_W11_1_3529	E_aphidicola_W11_1_3537	E_aphidicola_W11_1_3529,E_aphidicola_W11_1_3530,E_aphidicola_W11_1_3531,E_aphidicola_W11_1_3532,E_aphidicola_W11_1_3533,E_aphidicola_W11_1_3536,E_aphidicola_W11_1_3537	7	Cas__cas6f_I_II_III_IV_V_VI_3,Cas__cas7f_I-F_2,Cas__cas5f_I-F_2,Cas__cas8f_I-F_4,Cas__cas8f_I-F_4,Cas__cas3f_I-F_1,Cas__cas1_I-F_1
E_aphidicola_W11_1	UserReplicon_Lamassu-Fam_2	Lamassu-Fam	Lamassu-Fam	E_aphidicola_W11_1_988	E_aphidicola_W11_1_997	E_aphidicola_W11_1_988,E_aphidicola_W11_1_989,E_aphidicola_W11_1_990,E_aphidicola_W11_1_991,E_aphidicola_W11_1_997	5	Lamassu-Fam__LmuB_SMC_Cap4_nuclease_II,Lamassu-Fam__LmuB_SMC_Cap4_nuclease_II,Lamassu-Fam__LmuC_acc_Cap4_nuclease,Lamassu-Fam__LmuA_effector_Cap4_nuclease_II,Lamassu-Fam__LmuB_SMC_Mrr
E_aphidicola_W11_1	UserReplicon_AbiV_1	AbiV	AbiV	E_aphidicola_W11_1_2583	E_aphidicola_W11_1_2583	E_aphidicola_W11_1_2583	1	AbiV__AbiV
E_aphidicola_W11_1	UserReplicon_dGTPase_3	dGTPase	dGTPase	E_aphidicola_W11_1_3324	E_aphidicola_W11_1_3324	E_aphidicola_W11_1_3324	1	dGTPase__Sp_dGTPase
E_aphidicola_Z9_1	UserReplicon_PD-Lambda-1_1	PD-Lambda-1	PD-Lambda-1	E_aphidicola_Z9_1_3401	E_aphidicola_Z9_1_3401	E_aphidicola_Z9_1_3401	1	PD-Lambda-1__PD-Lambda-1
E_aphidicola_Z9_1	UserReplicon_RM_Type_III_1	RM	RM_Type_III	E_aphidicola_Z9_1_598	E_aphidicola_Z9_1_599	E_aphidicola_Z9_1_598,E_aphidicola_Z9_1_599	2	RM_Type_III__Type_III_MTases,RM_Type_III__Type_III_REases
E_aphidicola_Z9_1	UserReplicon_RM_Type_III_2	RM	RM_Type_III	E_aphidicola_Z9_1_1661	E_aphidicola_Z9_1_1662	E_aphidicola_Z9_1_1661,E_aphidicola_Z9_1_1662	2	RM_Type_III__Type_III_REases,RM_Type_III__Type_III_MTases
E_aphidicola_Z9_1	UserReplicon_Mok_Hok_Sok_1	Mok_Hok_Sok	Mok_Hok_Sok	E_aphidicola_Z9_1_720	E_aphidicola_Z9_1_720	E_aphidicola_Z9_1_720	1	Mok_Hok_Sok__Hok
E_aphidicola_Z9_1	UserReplicon_CAS_Class1-Subtype-I-F_1	Cas	CAS_Class1-Subtype-I-F	E_aphidicola_Z9_1_3603	E_aphidicola_Z9_1_3612	E_aphidicola_Z9_1_3603,E_aphidicola_Z9_1_3604,E_aphidicola_Z9_1_3605,E_aphidicola_Z9_1_3606,E_aphidicola_Z9_1_3607,E_aphidicola_Z9_1_3611,E_aphidicola_Z9_1_3612	7	Cas__cas6f_I_II_III_IV_V_VI_3,Cas__cas7f_I-F_2,Cas__cas5f_I-F_2,Cas__cas8f_I-F_4,Cas__cas8f_I-F_4,Cas__cas3HD_I_1,Cas__cas1_I-F_1
E_aphidicola_Z9_1	UserReplicon_Lamassu-Fam_2	Lamassu-Fam	Lamassu-Fam	E_aphidicola_Z9_1_1053	E_aphidicola_Z9_1_1063	E_aphidicola_Z9_1_1053,E_aphidicola_Z9_1_1054,E_aphidicola_Z9_1_1055,E_aphidicola_Z9_1_1056,E_aphidicola_Z9_1_1057,E_aphidicola_Z9_1_1063	6	Lamassu-Fam__LmuB_SMC_Cap4_nuclease_II,Lamassu-Fam__LmuB_SMC_Cap4_nuclease_II,Lamassu-Fam__LmuB_SMC_Cap4_nuclease_II,Lamassu-Fam__LmuC_acc_Cap4_nuclease,Lamassu-Fam__LmuA_effector_Cap4_nuclease_II,Lamassu-Fam__LmuB_SMC_Mrr
E_aphidicola_Z9_1	UserReplicon_AbiV_1	AbiV	AbiV	E_aphidicola_Z9_1_2643	E_aphidicola_Z9_1_2643	E_aphidicola_Z9_1_2643	1	AbiV__AbiV
E_aphidicola_Z9_1	UserReplicon_dGTPase_3	dGTPase	dGTPase	E_aphidicola_Z9_1_3400	E_aphidicola_Z9_1_3400	E_aphidicola_Z9_1_3400	1	dGTPase__Sp_dGTPase
E_aphidicola_Z9_3	UserReplicon_PD-Lambda-1_1	PD-Lambda-1	PD-Lambda-1	E_aphidicola_Z9_3_3312	E_aphidicola_Z9_3_3312	E_aphidicola_Z9_3_3312	1	PD-Lambda-1__PD-Lambda-1
E_aphidicola_Z9_3	UserReplicon_RM_Type_III_2	RM	RM_Type_III	E_aphidicola_Z9_3_576	E_aphidicola_Z9_3_577	E_aphidicola_Z9_3_576,E_aphidicola_Z9_3_577	2	RM_Type_III__Type_III_MTases,RM_Type_III__Type_III_REases
E_aphidicola_Z9_3	UserReplicon_RM_Type_III_3	RM	RM_Type_III	E_aphidicola_Z9_3_1612	E_aphidicola_Z9_3_1613	E_aphidicola_Z9_3_1612,E_aphidicola_Z9_3_1613	2	RM_Type_III__Type_III_REases,RM_Type_III__Type_III_MTases
E_aphidicola_Z9_3	UserReplicon_RM_Type_II_1	RM	RM_Type_II	E_aphidicola_Z9_3_3754	E_aphidicola_Z9_3_3759	E_aphidicola_Z9_3_3754,E_aphidicola_Z9_3_3755,E_aphidicola_Z9_3_3756,E_aphidicola_Z9_3_3759	4	RM_Type_II__Type_II_REases,RM_Type_II__Type_II_REases,RM_Type_II__Type_II_MTases,RM_Type_II__Type_II_MTases
E_aphidicola_Z9_3	UserReplicon_Mok_Hok_Sok_1	Mok_Hok_Sok	Mok_Hok_Sok	E_aphidicola_Z9_3_697	E_aphidicola_Z9_3_697	E_aphidicola_Z9_3_697	1	Mok_Hok_Sok__Hok
E_aphidicola_Z9_3	UserReplicon_CAS_Class1-Subtype-I-F_1	Cas	CAS_Class1-Subtype-I-F	E_aphidicola_Z9_3_3514	E_aphidicola_Z9_3_3521	E_aphidicola_Z9_3_3514,E_aphidicola_Z9_3_3515,E_aphidicola_Z9_3_3516,E_aphidicola_Z9_3_3517,E_aphidicola_Z9_3_3520,E_aphidicola_Z9_3_3521	6	Cas__cas6f_I_II_III_IV_V_VI_3,Cas__cas7f_I-F_2,Cas__cas5f_I-F_2,Cas__cas8f_I-F_4,Cas__cas3f_I-F_1,Cas__cas1_I-F_1
E_aphidicola_Z9_3	UserReplicon_Lamassu-Fam_2	Lamassu-Fam	Lamassu-Fam	E_aphidicola_Z9_3_1022	E_aphidicola_Z9_3_1031	E_aphidicola_Z9_3_1022,E_aphidicola_Z9_3_1023,E_aphidicola_Z9_3_1024,E_aphidicola_Z9_3_1025,E_aphidicola_Z9_3_1031	5	Lamassu-Fam__LmuB_SMC_Cap4_nuclease_II,Lamassu-Fam__LmuB_SMC_Cap4_nuclease_II,Lamassu-Fam__LmuC_acc_Cap4_nuclease,Lamassu-Fam__LmuA_effector_Cap4_nuclease_II,Lamassu-Fam__LmuB_SMC_Mrr
E_aphidicola_Z9_3	UserReplicon_AbiV_1	AbiV	AbiV	E_aphidicola_Z9_3_2576	E_aphidicola_Z9_3_2576	E_aphidicola_Z9_3_2576	1	AbiV__AbiV
E_aphidicola_Z9_3	UserReplicon_dGTPase_3	dGTPase	dGTPase	E_aphidicola_Z9_3_3311	E_aphidicola_Z9_3_3311	E_aphidicola_Z9_3_3311	1	dGTPase__Sp_dGTPase
E_aphidicola_B01_8	UserReplicon_Mok_Hok_Sok_1	Mok_Hok_Sok	Mok_Hok_Sok	E_aphidicola_B01_8_710	E_aphidicola_B01_8_710	E_aphidicola_B01_8_710	1	Mok_Hok_Sok__Hok
E_aphidicola_B01_8	UserReplicon_RM_Type_III_1	RM	RM_Type_III	E_aphidicola_B01_8_588	E_aphidicola_B01_8_590	E_aphidicola_B01_8_588,E_aphidicola_B01_8_589,E_aphidicola_B01_8_590	3	RM_Type_III__Type_III_MTases,RM_Type_III__Type_III_MTases,RM_Type_III__Type_III_REases
E_aphidicola_B01_8	UserReplicon_RM_Type_III_2	RM	RM_Type_III	E_aphidicola_B01_8_1704	E_aphidicola_B01_8_1706	E_aphidicola_B01_8_1704,E_aphidicola_B01_8_1705,E_aphidicola_B01_8_1706	3	RM_Type_III__Type_III_REases,RM_Type_III__Type_III_MTases,RM_Type_III__Type_III_MTases
E_aphidicola_B01_8	UserReplicon_CAS_Class1-Subtype-I-F_1	Cas	CAS_Class1-Subtype-I-F	E_aphidicola_B01_8_3588	E_aphidicola_B01_8_3595	E_aphidicola_B01_8_3588,E_aphidicola_B01_8_3589,E_aphidicola_B01_8_3590,E_aphidicola_B01_8_3591,E_aphidicola_B01_8_3594,E_aphidicola_B01_8_3595	6	Cas__cas6f_I_II_III_IV_V_VI_3,Cas__cas7f_I-F_2,Cas__cas5f_I-F_2,Cas__cas8f_I-F_4,Cas__cas3f_I-F_1,Cas__cas1_I-F_1
E_aphidicola_B01_8	UserReplicon_PD-Lambda-1_1	PD-Lambda-1	PD-Lambda-1	E_aphidicola_B01_8_3382	E_aphidicola_B01_8_3382	E_aphidicola_B01_8_3382	1	PD-Lambda-1__PD-Lambda-1
E_aphidicola_B01_8	UserReplicon_Lamassu-Fam_2	Lamassu-Fam	Lamassu-Fam	E_aphidicola_B01_8_1036	E_aphidicola_B01_8_1044	E_aphidicola_B01_8_1036,E_aphidicola_B01_8_1037,E_aphidicola_B01_8_1038,E_aphidicola_B01_8_1044	4	Lamassu-Fam__LmuB_SMC_Cap4_nuclease_II,Lamassu-Fam__LmuC_acc_Cap4_nuclease,Lamassu-Fam__LmuA_effector_Cap4_nuclease_II,Lamassu-Fam__LmuB_SMC_Mrr
E_aphidicola_B01_8	UserReplicon_AbiV_1	AbiV	AbiV	E_aphidicola_B01_8_2628	E_aphidicola_B01_8_2628	E_aphidicola_B01_8_2628	1	AbiV__AbiV
E_aphidicola_B01_8	UserReplicon_dGTPase_3	dGTPase	dGTPase	E_aphidicola_B01_8_3381	E_aphidicola_B01_8_3381	E_aphidicola_B01_8_3381	1	dGTPase__Sp_dGTPase

## Sheet: CRISPR spacers targeting SIPs
CRISPR spacers found in Erwinia strains targeting SIP species clusters
	Galdhoepiggen	Snoehetta	Glittertind	Skarstind	Surtningssue	Storsmeden	Puttegga	Jervasstind	Jiehkkevarri	Rondeslottet	Storebjoern	Gaustatoppen	Tomashelleren	Besseggen	Trolltunga	Preikestolen	Dronningsstien	Kjerag	Romsdalseggen	Falketind
B01.2		1	1		1		1	1			1		1
B01.3
B01.5			1		1		1	1			1		1
B01.8			1		1		1	1			1		1
B01.10		1	1		1		1	1			1		1
B03.2			1		1		1	1			1		1
B03.3			1		1		1	1			1		1
B03.5			1		1		1	1			1		1
B03.6			1		1		1	1			1		1
B04.3			1		1		1	1			1		1
B04.7
B06.1			1		1		1	1			1		1
B06.2			1		1		1	1			1		1
B06.6			1		1		1	1			1		1
B07.5			1		1		1	1			1		1
B09.1			1		1		1	1			1		1
B09.2			1		1		1	1			1		1
B09.7			1		1		1	1			1		1
B09.9			1		1		1	1			1		1
B10.2			1		1		1	1			1		1
B10.3			1		1		1	1			1		1
N2.1							1
N2.3							1
N2.6							1
W01.1
W01.5
W01.6
W03.4			1		1		1	1			1		1
W03.5			1		1		1	1			1		1
W03.10			1		1		1	1			1		1
W04.1			1		1		1	1			1		1
W04.3			1		1		1	1			1		1
W04.4			1		1		1	1			1		1
W04.5			1		1		1	1			1		1
W04.10			1		1		1	1			1		1
W05.1
W06.2			1		1		1	1			1		1
W06.8			1		1		1	1			1		1
W09.2			1		1		1	1			1		1
W09.3			1		1		1	1			1		1
W09.5			1		1		1	1			1		1
W10.2			1		1		1	1			1		1
W10.4			1		1		1	1			1		1
W11.1			1		1		1	1			1		1
Z9.1			1		1		1	1			1		1
Z9.3			1		1		1	1			1		1
