# Supplementary material for: Widespread and largely unknown prophage activity, diversity, and function in two genera of wheat phyllosphere bacteria
Source: ISME J. 2023 Nov 2;17(12):2415–25. doi: 10.1038/s41396-023-01547-1 (PMC10689766; doi:10.1038/s41396-023-01547-1)
Supplement: Supplementary file 8 — Supplementary Table S8 [file 41396_2023_1547_MOESM8_ESM.xlsx]

## Sheet: all_phaster_summaries
prophage	completeness	left_coord	right_coord	length	GC_content	strain	GC_content_strain	relative_GC_content	class	active
E_aphidicola_B01_10_1	incomplete	124656	139075	14420	56.7	E_aphidicola_B01_10	56.7	1	phaster	0
E_aphidicola_B01_10_2	incomplete	1034646	1043280	8635	56.1	E_aphidicola_B01_10	56.7	0.989418	phaster	0
E_aphidicola_B01_10_3	incomplete	1067657	1097794	30138	49.7	E_aphidicola_B01_10	56.7	0.876543	phaster	0
E_aphidicola_B01_10_4	intact	1298914	1340442	41529	52	E_aphidicola_B01_10	56.7	0.917108	phaster	1
E_aphidicola_B01_10_5	intact	1783637	1824330	40694	50	E_aphidicola_B01_10	56.7	0.881834	phaster	1
E_aphidicola_B01_10_6	incomplete	1823869	1835071	11203	52.5	E_aphidicola_B01_10	56.7	0.925926	phaster	0
E_aphidicola_B01_10_7	intact	1901935	1911503	9569	57.1	E_aphidicola_B01_10	56.7	1.00705	phaster	0
E_aphidicola_B01_10_8	intact	3831770	3844954	13185	59.6	E_aphidicola_B01_10	56.7	1.05115	phaster	0
E_aphidicola_B01_10_9	questionable	4098024	4112816	14793	52.8	E_aphidicola_B01_10	56.7	0.931217	phaster	0
E_aphidicola_B01_2_1	incomplete	124983	136230	11248	57.5	E_aphidicola_B01_2	56.7	1.01411	phaster	0
E_aphidicola_B01_2_2	incomplete	1034854	1043487	8634	56.1	E_aphidicola_B01_2	56.7	0.989418	phaster	0
E_aphidicola_B01_2_3	incomplete	1067864	1098002	30139	49.7	E_aphidicola_B01_2	56.7	0.876543	phaster	0
E_aphidicola_B01_2_4	intact	1299097	1340623	41527	52	E_aphidicola_B01_2	56.7	0.917108	phaster	1
E_aphidicola_B01_2_5	intact	1783795	1824485	40691	50	E_aphidicola_B01_2	56.7	0.881834	phaster	1
E_aphidicola_B01_2_6	incomplete	1824024	1835222	11199	52.5	E_aphidicola_B01_2	56.7	0.925926	phaster	0
E_aphidicola_B01_2_7	questionable	1902076	1911643	9568	57.1	E_aphidicola_B01_2	56.7	1.00705	phaster	0
E_aphidicola_B01_2_8	intact	3831747	3844930	13184	59.6	E_aphidicola_B01_2	56.7	1.05115	phaster	0
E_aphidicola_B01_2_9	questionable	4097973	4112764	14792	52.8	E_aphidicola_B01_2	56.7	0.931217	phaster	0
E_aphidicola_B01_5_1	incomplete	124613	139034	14422	56.7	E_aphidicola_B01_5	56.6	1.00177	phaster	0
E_aphidicola_B01_5_2	incomplete	1029302	1037936	8635	56.1	E_aphidicola_B01_5	56.6	0.991166	phaster	0
E_aphidicola_B01_5_3	incomplete	1062314	1092445	30132	49.7	E_aphidicola_B01_5	56.6	0.878092	phaster	0
E_aphidicola_B01_5_4	questionable	1281137	1346343	65207	51.2	E_aphidicola_B01_5	56.6	0.904594	phaster	1
E_aphidicola_B01_5_5	intact	1346772	1384562	37791	52.6	E_aphidicola_B01_5	56.6	0.929329	phaster	1
E_aphidicola_B01_5_6	intact	1827720	1868702	40983	49.9	E_aphidicola_B01_5	56.6	0.881625	phaster	1
E_aphidicola_B01_5_7	incomplete	1868241	1879442	11202	52.5	E_aphidicola_B01_5	56.6	0.927562	phaster	0
E_aphidicola_B01_5_8	intact	1946294	1955793	9500	57.1	E_aphidicola_B01_5	56.6	1.00883	phaster	0
E_aphidicola_B01_5_9	intact	3875941	3889126	13186	59.6	E_aphidicola_B01_5	56.6	1.053	phaster	0
E_aphidicola_B01_5_10	questionable	4142185	4156978	14794	52.8	E_aphidicola_B01_5	56.6	0.932862	phaster	0
E_aphidicola_B01_8_1	incomplete	124951	136197	11247	57.5	E_aphidicola_B01_8	56.6	1.0159	phaster	0
E_aphidicola_B01_8_2	incomplete	1029616	1038249	8634	56.1	E_aphidicola_B01_8	56.6	0.991166	phaster	0
E_aphidicola_B01_8_3	incomplete	1062627	1092764	30138	49.7	E_aphidicola_B01_8	56.6	0.878092	phaster	0
E_aphidicola_B01_8_4	intact	1281448	1346652	65205	51.2	E_aphidicola_B01_8	56.6	0.904594	phaster	1
E_aphidicola_B01_8_5	intact	1347081	1384869	37789	52.6	E_aphidicola_B01_8	56.6	0.929329	phaster	1
E_aphidicola_B01_8_6	intact	1828032	1869012	40981	49.9	E_aphidicola_B01_8	56.6	0.881625	phaster	1
E_aphidicola_B01_8_7	incomplete	1868551	1879753	11203	52.5	E_aphidicola_B01_8	56.6	0.927562	phaster	0
E_aphidicola_B01_8_8	questionable	1946608	1956109	9502	57.1	E_aphidicola_B01_8	56.6	1.00883	phaster	0
E_aphidicola_B01_8_9	intact	3876259	3889443	13185	59.6	E_aphidicola_B01_8	56.6	1.053	phaster	0
E_aphidicola_B01_8_10	questionable	4142465	4157256	14792	52.8	E_aphidicola_B01_8	56.6	0.932862	phaster	0
E_aphidicola_B03_2_1	incomplete	538568	569918	31351	48.3	E_aphidicola_B03_2	56.6	0.853357	phaster	0
E_aphidicola_B03_2_2	incomplete	1021450	1030219	8770	56	E_aphidicola_B03_2	56.6	0.989399	phaster	0
E_aphidicola_B03_2_3	incomplete	1036496	1067411	30916	49.8	E_aphidicola_B03_2	56.6	0.879859	phaster	0
E_aphidicola_B03_2_4	intact	1268137	1364221	96085	52.3	E_aphidicola_B03_2	56.6	0.924028	phaster	1
E_aphidicola_B03_2_5	incomplete	1780879	1788817	7939	53.6	E_aphidicola_B03_2	56.6	0.946996	phaster	0
E_aphidicola_B03_2_6	questionable	1855682	1865250	9569	57	E_aphidicola_B03_2	56.6	1.00707	phaster	0
E_aphidicola_B03_2_7	questionable	2258000	2298944	40945	54.6	E_aphidicola_B03_2	56.6	0.964664	phaster	1
E_aphidicola_B03_2_8	intact	3233996	3277128	43133	50.2	E_aphidicola_B03_2	56.6	0.886926	phaster	0
E_aphidicola_B03_2_9	intact	3822222	3835406	13185	59.6	E_aphidicola_B03_2	56.6	1.053	phaster	0
E_aphidicola_B03_2_10	questionable	4143172	4167177	24006	54.5	E_aphidicola_B03_2	56.6	0.962898	phaster	0
E_aphidicola_B03_3_1	incomplete	31512	42758	11247	57.5	E_aphidicola_B03_3	56.6	1.0159	phaster	0
E_aphidicola_B03_3_2	incomplete	582769	614122	31354	48.3	E_aphidicola_B03_3	56.6	0.853357	phaster	0
E_aphidicola_B03_3_3	incomplete	1065638	1074407	8770	56	E_aphidicola_B03_3	56.6	0.989399	phaster	0
E_aphidicola_B03_3_4	incomplete	1080684	1111601	30918	49.8	E_aphidicola_B03_3	56.6	0.879859	phaster	0
E_aphidicola_B03_3_5	intact	1312321	1408405	96085	52.3	E_aphidicola_B03_3	56.6	0.924028	phaster	1
E_aphidicola_B03_3_6	incomplete	1825048	1832986	7939	53.6	E_aphidicola_B03_3	56.6	0.946996	phaster	0
E_aphidicola_B03_3_7	questionable	1899850	1909417	9568	57	E_aphidicola_B03_3	56.6	1.00707	phaster	0
E_aphidicola_B03_3_8	questionable	2302161	2343104	40944	54.6	E_aphidicola_B03_3	56.6	0.964664	phaster	1
E_aphidicola_B03_3_9	intact	3278113	3320929	42817	50.2	E_aphidicola_B03_3	56.6	0.886926	phaster	0
E_aphidicola_B03_3_10	intact	3865997	3879181	13185	59.6	E_aphidicola_B03_3	56.6	1.053	phaster	0
E_aphidicola_B03_3_11	questionable	4186478	4210692	24215	54.4	E_aphidicola_B03_3	56.6	0.961131	phaster	0
E_aphidicola_B03_5_1	incomplete	31514	42758	11245	57.5	E_aphidicola_B03_5	56.6	1.0159	phaster	0
E_aphidicola_B03_5_2	incomplete	582714	609752	27039	48.3	E_aphidicola_B03_5	56.6	0.853357	phaster	0
E_aphidicola_B03_5_3	incomplete	1067761	1076530	8770	56	E_aphidicola_B03_5	56.6	0.989399	phaster	0
E_aphidicola_B03_5_4	incomplete	1082808	1113722	30915	49.8	E_aphidicola_B03_5	56.6	0.879859	phaster	0
E_aphidicola_B03_5_5	intact	1314420	1410493	96074	52.3	E_aphidicola_B03_5	56.6	0.924028	phaster	1
E_aphidicola_B03_5_6	incomplete	1827089	1835024	7936	53.6	E_aphidicola_B03_5	56.6	0.946996	phaster	0
E_aphidicola_B03_5_7	questionable	1901876	1911442	9567	57	E_aphidicola_B03_5	56.6	1.00707	phaster	0
E_aphidicola_B03_5_8	incomplete	2304129	2345069	40941	54.6	E_aphidicola_B03_5	56.6	0.964664	phaster	1
E_aphidicola_B03_5_9	intact	3279958	3322803	42846	50.2	E_aphidicola_B03_5	56.6	0.886926	phaster	0
E_aphidicola_B03_5_10	intact	3868085	3881268	13184	59.6	E_aphidicola_B03_5	56.6	1.053	phaster	0
E_aphidicola_B03_5_11	questionable	4188538	4212745	24208	54.4	E_aphidicola_B03_5	56.6	0.961131	phaster	0
E_aphidicola_B03_6_1	incomplete	31530	42683	11154	57.5	E_aphidicola_B03_6	56.7	1.01411	phaster	0
E_aphidicola_B03_6_2	intact	1232808	1279912	47105	50.6	E_aphidicola_B03_6	56.7	0.892416	phaster	0
E_aphidicola_B03_6_3	questionable	2597648	2607215	9568	57.1	E_aphidicola_B03_6	56.7	1.00705	phaster	0
E_aphidicola_B03_6_4	intact	2670637	2733945	63309	51.3	E_aphidicola_B03_6	56.7	0.904762	phaster	0
E_aphidicola_B03_6_5	incomplete	3384930	3400798	15869	50.3	E_aphidicola_B03_6	56.7	0.887125	phaster	0
E_aphidicola_B03_6_6	incomplete	3424069	3432838	8770	56	E_aphidicola_B03_6	56.7	0.987654	phaster	0
E_aphidicola_B03_6_7	intact	3772197	3785378	13182	59.6	E_aphidicola_B03_6	56.7	1.05115	phaster	0
E_aphidicola_B03_6_8	questionable	4081915	4106954	25040	54.4	E_aphidicola_B03_6	56.7	0.959436	phaster	0
E_aphidicola_B03_6_9	intact	4359005	4394845	35841	55.3	E_aphidicola_B03_6	56.7	0.975309	phaster	1
E_aphidicola_B04_3_1	incomplete	47450	58696	11247	57.5	E_aphidicola_B04_3	56.6	1.0159	phaster	0
E_aphidicola_B04_3_2	incomplete	945763	954396	8634	56.1	E_aphidicola_B04_3	56.6	0.991166	phaster	0
E_aphidicola_B04_3_3	incomplete	978776	1008915	30140	49.7	E_aphidicola_B04_3	56.6	0.878092	phaster	0
E_aphidicola_B04_3_4	questionable	1199833	1266182	66350	51	E_aphidicola_B04_3	56.6	0.90106	phaster	1
E_aphidicola_B04_3_5	intact	1266611	1302470	35860	53.2	E_aphidicola_B04_3	56.6	0.939929	phaster	1
E_aphidicola_B04_3_6	intact	1743415	1784389	40975	49.9	E_aphidicola_B04_3	56.6	0.881625	phaster	1
E_aphidicola_B04_3_7	incomplete	1783928	1795131	11204	52.5	E_aphidicola_B04_3	56.6	0.927562	phaster	0
E_aphidicola_B04_3_8	questionable	1861988	1871555	9568	57.1	E_aphidicola_B04_3	56.6	1.00883	phaster	0
E_aphidicola_B04_3_9	intact	3781420	3794604	13185	59.6	E_aphidicola_B04_3	56.6	1.053	phaster	0
E_aphidicola_B04_3_10	questionable	4056997	4083079	26083	53.5	E_aphidicola_B04_3	56.6	0.94523	phaster	0
E_aphidicola_B06_1_1	incomplete	31602	42754	11153	57.5	E_aphidicola_B06_1	56.7	1.01411	phaster	0
E_aphidicola_B06_1_2	questionable	396367	413831	17465	50.1	E_aphidicola_B06_1	56.7	0.883598	phaster	1
E_aphidicola_B06_1_3	intact	1248185	1294516	46332	50.6	E_aphidicola_B06_1	56.7	0.892416	phaster	0
E_aphidicola_B06_1_4	questionable	2612067	2621827	9761	57	E_aphidicola_B06_1	56.7	1.00529	phaster	0
E_aphidicola_B06_1_5	incomplete	2688584	2696519	7936	53.6	E_aphidicola_B06_1	56.7	0.945326	phaster	0
E_aphidicola_B06_1_6	questionable	3138377	3184899	46523	51.5	E_aphidicola_B06_1	56.7	0.908289	phaster	1
E_aphidicola_B06_1_7	incomplete	3394994	3407281	12288	54.3	E_aphidicola_B06_1	56.7	0.957672	phaster	0
E_aphidicola_B06_1_8	incomplete	3434133	3446724	12592	55.5	E_aphidicola_B06_1	56.7	0.978836	phaster	0
E_aphidicola_B06_1_9	intact	3782239	3795423	13185	59.6	E_aphidicola_B06_1	56.7	1.05115	phaster	0
E_aphidicola_B06_1_10	questionable	4091968	4117010	25043	54.5	E_aphidicola_B06_1	56.7	0.961199	phaster	0
E_aphidicola_B06_2_1	incomplete	31605	42756	11152	57.5	E_aphidicola_B06_2	56.7	1.01411	phaster	0
E_aphidicola_B06_2_2	incomplete	396616	412406	15791	50.3	E_aphidicola_B06_2	56.7	0.887125	phaster	1
E_aphidicola_B06_2_3	incomplete	1123001	1130579	7579	61.1	E_aphidicola_B06_2	56.7	1.0776	phaster	0
E_aphidicola_B06_2_4	intact	1248194	1294525	46332	50.6	E_aphidicola_B06_2	56.7	0.892416	phaster	0
E_aphidicola_B06_2_5	questionable	2612262	2621829	9568	57.1	E_aphidicola_B06_2	56.7	1.00705	phaster	0
E_aphidicola_B06_2_6	incomplete	2688586	2696521	7936	53.6	E_aphidicola_B06_2	56.7	0.945326	phaster	0
E_aphidicola_B06_2_7	questionable	3138387	3184910	46524	51.5	E_aphidicola_B06_2	56.7	0.908289	phaster	1
E_aphidicola_B06_2_8	incomplete	3394995	3410862	15868	50.3	E_aphidicola_B06_2	56.7	0.887125	phaster	0
E_aphidicola_B06_2_9	incomplete	3434137	3442906	8770	56	E_aphidicola_B06_2	56.7	0.987654	phaster	0
E_aphidicola_B06_2_10	intact	3782239	3795423	13185	59.6	E_aphidicola_B06_2	56.7	1.05115	phaster	0
E_aphidicola_B06_2_11	questionable	4091979	4117018	25040	54.4	E_aphidicola_B06_2	56.7	0.959436	phaster	0
E_aphidicola_B06_6_1	incomplete	31599	42752	11154	57.5	E_aphidicola_B06_6	56.7	1.01411	phaster	0
E_aphidicola_B06_6_2	questionable	396357	413823	17467	50.1	E_aphidicola_B06_6	56.7	0.883598	phaster	1
E_aphidicola_B06_6_3	incomplete	1122987	1130565	7579	61.1	E_aphidicola_B06_6	56.7	1.0776	phaster	0
E_aphidicola_B06_6_4	intact	1248177	1294503	46327	50.6	E_aphidicola_B06_6	56.7	0.892416	phaster	0
E_aphidicola_B06_6_5	questionable	2612020	2621780	9761	57	E_aphidicola_B06_6	56.7	1.00529	phaster	0
E_aphidicola_B06_6_6	incomplete	2688537	2696473	7937	53.6	E_aphidicola_B06_6	56.7	0.945326	phaster	0
E_aphidicola_B06_6_7	questionable	3138338	3184859	46522	51.5	E_aphidicola_B06_6	56.7	0.908289	phaster	1
E_aphidicola_B06_6_8	incomplete	3394946	3410813	15868	50.3	E_aphidicola_B06_6	56.7	0.887125	phaster	0
E_aphidicola_B06_6_9	incomplete	3434086	3442855	8770	56	E_aphidicola_B06_6	56.7	0.987654	phaster	0
E_aphidicola_B06_6_10	intact	3782182	3795365	13184	59.6	E_aphidicola_B06_6	56.7	1.05115	phaster	0
E_aphidicola_B06_6_11	questionable	4091905	4116947	25043	54.4	E_aphidicola_B06_6	56.7	0.959436	phaster	0
E_aphidicola_B07_5_1	incomplete	31566	42719	11154	57.5	E_aphidicola_B07_5	56.7	1.01411	phaster	0
E_aphidicola_B07_5_2	intact	1232108	1278438	46331	50.6	E_aphidicola_B07_5	56.7	0.892416	phaster	0
E_aphidicola_B07_5_3	questionable	2596273	2605774	9502	57.1	E_aphidicola_B07_5	56.7	1.00705	phaster	0
E_aphidicola_B07_5_4	incomplete	2672532	2680470	7939	53.6	E_aphidicola_B07_5	56.7	0.945326	phaster	0
E_aphidicola_B07_5_5	incomplete	3339729	3352016	12288	54.3	E_aphidicola_B07_5	56.7	0.957672	phaster	0
E_aphidicola_B07_5_6	incomplete	3378867	3387636	8770	56	E_aphidicola_B07_5	56.7	0.987654	phaster	0
E_aphidicola_B07_5_7	intact	3715268	3750227	34960	53.8	E_aphidicola_B07_5	56.7	0.948854	phaster	1
E_aphidicola_B07_5_8	intact	3759288	3772471	13184	59.6	E_aphidicola_B07_5	56.7	1.05115	phaster	0
E_aphidicola_B07_5_9	questionable	4069413	4095063	25651	54.4	E_aphidicola_B07_5	56.7	0.959436	phaster	0
E_aphidicola_B09_1_1	incomplete	31578	42822	11245	57.5	E_aphidicola_B09_1	56.6	1.0159	phaster	0
E_aphidicola_B09_1_2	incomplete	593383	609296	15914	48.8	E_aphidicola_B09_1	56.6	0.862191	phaster	0
E_aphidicola_B09_1_3	incomplete	1069028	1078245	9218	55.7	E_aphidicola_B09_1	56.6	0.984099	phaster	0
E_aphidicola_B09_1_4	incomplete	1102615	1132760	30146	49.7	E_aphidicola_B09_1	56.6	0.878092	phaster	0
E_aphidicola_B09_1_5	intact	1333467	1433600	100134	51.7	E_aphidicola_B09_1	56.6	0.913428	phaster	1
E_aphidicola_B09_1_6	incomplete	1848590	1856525	7936	53.6	E_aphidicola_B09_1	56.6	0.946996	phaster	0
E_aphidicola_B09_1_7	questionable	1924121	1930557	6437	55.1	E_aphidicola_B09_1	56.6	0.973498	phaster	0
E_aphidicola_B09_1_8	questionable	2327489	2368432	40944	54.6	E_aphidicola_B09_1	56.6	0.964664	phaster	1
E_aphidicola_B09_1_9	intact	3324480	3365376	40897	50.5	E_aphidicola_B09_1	56.6	0.892226	phaster	0
E_aphidicola_B09_1_10	intact	3911506	3944940	33435	54.2	E_aphidicola_B09_1	56.6	0.957597	phaster	0
E_aphidicola_B09_1_11	intact	3954000	3967184	13185	59.6	E_aphidicola_B09_1	56.6	1.053	phaster	0
E_aphidicola_B09_1_12	questionable	4263951	4289103	25153	54.4	E_aphidicola_B09_1	56.6	0.961131	phaster	0
E_aphidicola_B09_2_1	incomplete	32163	42825	10663	57.6	E_aphidicola_B09_2	56.6	1.01767	phaster	0
E_aphidicola_B09_2_2	incomplete	593410	609326	15917	48.8	E_aphidicola_B09_2	56.6	0.862191	phaster	0
E_aphidicola_B09_2_3	incomplete	1069066	1078283	9218	55.7	E_aphidicola_B09_2	56.6	0.984099	phaster	0
E_aphidicola_B09_2_4	incomplete	1102655	1132804	30150	49.7	E_aphidicola_B09_2	56.6	0.878092	phaster	0
E_aphidicola_B09_2_5	intact	1333515	1433651	100137	51.7	E_aphidicola_B09_2	56.6	0.913428	phaster	1
E_aphidicola_B09_2_6	incomplete	1848641	1856577	7937	53.6	E_aphidicola_B09_2	56.6	0.946996	phaster	0
E_aphidicola_B09_2_7	questionable	1924172	1930608	6437	55.1	E_aphidicola_B09_2	56.6	0.973498	phaster	0
E_aphidicola_B09_2_8	intact	3283820	3324717	40898	50.5	E_aphidicola_B09_2	56.6	0.892226	phaster	0
E_aphidicola_B09_2_9	intact	3857361	3926547	69187	57.1	E_aphidicola_B09_2	56.6	1.00883	phaster	0
E_aphidicola_B09_2_10	questionable	4223810	4248752	24943	54.5	E_aphidicola_B09_2	56.6	0.962898	phaster	0
E_aphidicola_B09_7_1	incomplete	32161	42819	10659	57.6	E_aphidicola_B09_7	56.6	1.01767	phaster	0
E_aphidicola_B09_7_2	incomplete	593417	609330	15914	48.8	E_aphidicola_B09_7	56.6	0.862191	phaster	0
E_aphidicola_B09_7_3	incomplete	1069083	1078300	9218	55.7	E_aphidicola_B09_7	56.6	0.984099	phaster	0
E_aphidicola_B09_7_4	incomplete	1102668	1132822	30155	49.7	E_aphidicola_B09_7	56.6	0.878092	phaster	0
E_aphidicola_B09_7_5	intact	1333528	1433663	100136	51.7	E_aphidicola_B09_7	56.6	0.913428	phaster	1
E_aphidicola_B09_7_6	incomplete	1848653	1856589	7937	53.6	E_aphidicola_B09_7	56.6	0.946996	phaster	0
E_aphidicola_B09_7_7	questionable	1924179	1930616	6438	55.1	E_aphidicola_B09_7	56.6	0.973498	phaster	0
E_aphidicola_B09_7_8	intact	3283765	3324667	40903	50.5	E_aphidicola_B09_7	56.6	0.892226	phaster	0
E_aphidicola_B09_7_9	intact	3857284	3926469	69186	57.1	E_aphidicola_B09_7	56.6	1.00883	phaster	0
E_aphidicola_B09_7_10	questionable	4223246	4248401	25156	54.4	E_aphidicola_B09_7	56.6	0.961131	phaster	0
E_aphidicola_B09_9_1	incomplete	31575	42822	11248	57.5	E_aphidicola_B09_9	56.6	1.0159	phaster	0
E_aphidicola_B09_9_2	incomplete	593404	609320	15917	48.8	E_aphidicola_B09_9	56.6	0.862191	phaster	0
E_aphidicola_B09_9_3	incomplete	1069065	1078281	9217	55.7	E_aphidicola_B09_9	56.6	0.984099	phaster	0
E_aphidicola_B09_9_4	incomplete	1102652	1132787	30136	49.7	E_aphidicola_B09_9	56.6	0.878092	phaster	0
E_aphidicola_B09_9_5	intact	1333496	1433629	100134	51.7	E_aphidicola_B09_9	56.6	0.913428	phaster	1
E_aphidicola_B09_9_6	incomplete	1848633	1856567	7935	53.6	E_aphidicola_B09_9	56.6	0.946996	phaster	0
E_aphidicola_B09_9_7	questionable	1924158	1930593	6436	55.1	E_aphidicola_B09_9	56.6	0.973498	phaster	0
E_aphidicola_B09_9_8	incomplete	2327532	2368474	40943	54.6	E_aphidicola_B09_9	56.6	0.964664	phaster	1
E_aphidicola_B09_9_9	intact	3324527	3365426	40900	50.5	E_aphidicola_B09_9	56.6	0.892226	phaster	0
E_aphidicola_B09_9_10	intact	3911571	3945006	33436	54.2	E_aphidicola_B09_9	56.6	0.957597	phaster	0
E_aphidicola_B09_9_11	intact	3954067	3967251	13185	59.6	E_aphidicola_B09_9	56.6	1.053	phaster	0
E_aphidicola_B09_9_12	questionable	4264495	4289437	24943	54.5	E_aphidicola_B09_9	56.6	0.962898	phaster	0
E_aphidicola_B10_2_1	incomplete	31567	42720	11154	57.5	E_aphidicola_B10_2	56.7	1.01411	phaster	0
E_aphidicola_B10_2_2	incomplete	1106915	1114493	7579	61.1	E_aphidicola_B10_2	56.7	1.0776	phaster	0
E_aphidicola_B10_2_3	intact	1232114	1278445	46332	50.6	E_aphidicola_B10_2	56.7	0.892416	phaster	0
E_aphidicola_B10_2_4	questionable	2596304	2605805	9502	57.1	E_aphidicola_B10_2	56.7	1.00705	phaster	0
E_aphidicola_B10_2_5	incomplete	2672564	2680499	7936	53.6	E_aphidicola_B10_2	56.7	0.945326	phaster	0
E_aphidicola_B10_2_6	incomplete	3339750	3352038	12289	54.3	E_aphidicola_B10_2	56.7	0.957672	phaster	0
E_aphidicola_B10_2_7	incomplete	3378890	3387659	8770	56	E_aphidicola_B10_2	56.7	0.987654	phaster	0
E_aphidicola_B10_2_8	intact	3715288	3750248	34961	53.8	E_aphidicola_B10_2	56.7	0.948854	phaster	1
E_aphidicola_B10_2_9	intact	3759309	3772494	13186	59.6	E_aphidicola_B10_2	56.7	1.05115	phaster	0
E_aphidicola_B10_2_10	questionable	4069440	4095088	25649	54.4	E_aphidicola_B10_2	56.7	0.959436	phaster	0
E_aphidicola_B10_3_1	incomplete	31566	42720	11155	57.5	E_aphidicola_B10_3	56.7	1.01411	phaster	0
E_aphidicola_B10_3_2	incomplete	1106973	1114551	7579	61.1	E_aphidicola_B10_3	56.7	1.0776	phaster	0
E_aphidicola_B10_3_3	intact	1232171	1278504	46334	50.6	E_aphidicola_B10_3	56.7	0.892416	phaster	0
E_aphidicola_B10_3_4	questionable	2596336	2605837	9502	57.1	E_aphidicola_B10_3	56.7	1.00705	phaster	0
E_aphidicola_B10_3_5	incomplete	2672595	2680530	7936	53.6	E_aphidicola_B10_3	56.7	0.945326	phaster	0
E_aphidicola_B10_3_6	incomplete	3339787	3355654	15868	50.3	E_aphidicola_B10_3	56.7	0.887125	phaster	0
E_aphidicola_B10_3_7	incomplete	3378927	3387696	8770	56	E_aphidicola_B10_3	56.7	0.987654	phaster	0
E_aphidicola_B10_3_8	intact	3715332	3750293	34962	53.8	E_aphidicola_B10_3	56.7	0.948854	phaster	1
E_aphidicola_B10_3_9	intact	3759354	3772539	13186	59.6	E_aphidicola_B10_3	56.7	1.05115	phaster	0
E_aphidicola_B10_3_10	questionable	4069490	4095139	25650	54.4	E_aphidicola_B10_3	56.7	0.959436	phaster	0
E_aphidicola_N2_1_1	questionable	31535	48184	16650	55.2	E_aphidicola_N2_1	56.7	0.973545	phaster	0
E_aphidicola_N2_1_2	incomplete	1032465	1042074	9610	55.1	E_aphidicola_N2_1	56.7	0.971781	phaster	0
E_aphidicola_N2_1_3	incomplete	1066445	1096597	30153	49.7	E_aphidicola_N2_1	56.7	0.876543	phaster	0
E_aphidicola_N2_1_4	intact	1722014	1762001	39988	50.5	E_aphidicola_N2_1	56.7	0.890653	phaster	1
E_aphidicola_N2_1_5	incomplete	1761540	1772742	11203	52.5	E_aphidicola_N2_1	56.7	0.925926	phaster	0
E_aphidicola_N2_1_6	questionable	1841823	1848259	6437	55.1	E_aphidicola_N2_1	56.7	0.971781	phaster	0
E_aphidicola_N2_1_7	questionable	1933760	1967533	33774	55	E_aphidicola_N2_1	56.7	0.970018	phaster	1
E_aphidicola_N2_1_8	intact	3232616	3273513	40898	50.5	E_aphidicola_N2_1	56.7	0.890653	phaster	0
E_aphidicola_N2_1_9	intact	3813396	3826578	13183	59.6	E_aphidicola_N2_1	56.7	1.05115	phaster	0
E_aphidicola_N2_1_10	incomplete	4113543	4121184	7642	56.5	E_aphidicola_N2_1	56.7	0.996473	phaster	0
E_aphidicola_N2_1_11	questionable	4123924	4144816	20893	54.6	E_aphidicola_N2_1	56.7	0.962963	phaster	0
E_aphidicola_N2_3_1	incomplete	31535	45012	13478	55.5	E_aphidicola_N2_3	56.7	0.978836	phaster	0
E_aphidicola_N2_3_2	incomplete	1032583	1042192	9610	55.1	E_aphidicola_N2_3	56.7	0.971781	phaster	0
E_aphidicola_N2_3_3	incomplete	1066565	1096716	30152	49.7	E_aphidicola_N2_3	56.7	0.876543	phaster	0
E_aphidicola_N2_3_4	intact	1722203	1762193	39991	50.5	E_aphidicola_N2_3	56.7	0.890653	phaster	1
E_aphidicola_N2_3_5	incomplete	1761732	1772936	11205	52.5	E_aphidicola_N2_3	56.7	0.925926	phaster	0
E_aphidicola_N2_3_6	questionable	1842026	1848462	6437	55.1	E_aphidicola_N2_3	56.7	0.971781	phaster	0
E_aphidicola_N2_3_7	questionable	1933975	1967753	33779	55	E_aphidicola_N2_3	56.7	0.970018	phaster	1
E_aphidicola_N2_3_8	intact	3232978	3273877	40900	50.5	E_aphidicola_N2_3	56.7	0.890653	phaster	0
E_aphidicola_N2_3_9	intact	3813818	3827002	13185	59.6	E_aphidicola_N2_3	56.7	1.05115	phaster	0
E_aphidicola_N2_3_10	questionable	4123600	4144498	20899	54.6	E_aphidicola_N2_3	56.7	0.962963	phaster	0
E_aphidicola_N2_6_1	questionable	31190	47838	16649	55.2	E_aphidicola_N2_6	56.7	0.973545	phaster	0
E_aphidicola_N2_6_2	incomplete	1032286	1041896	9611	55.1	E_aphidicola_N2_6	56.7	0.971781	phaster	0
E_aphidicola_N2_6_3	incomplete	1066267	1096411	30145	49.7	E_aphidicola_N2_6	56.7	0.876543	phaster	0
E_aphidicola_N2_6_4	intact	1718819	1780915	62097	52.4	E_aphidicola_N2_6	56.7	0.924162	phaster	1
E_aphidicola_N2_6_5	questionable	1841704	1848140	6437	55.1	E_aphidicola_N2_6	56.7	0.971781	phaster	0
E_aphidicola_N2_6_6	questionable	1933654	1967425	33772	55	E_aphidicola_N2_6	56.7	0.970018	phaster	1
E_aphidicola_N2_6_7	intact	3232580	3273474	40895	50.5	E_aphidicola_N2_6	56.7	0.890653	phaster	0
E_aphidicola_N2_6_8	intact	3813417	3826600	13184	59.6	E_aphidicola_N2_6	56.7	1.05115	phaster	0
E_aphidicola_N2_6_9	questionable	4123207	4144103	20897	54.6	E_aphidicola_N2_6	56.7	0.962963	phaster	0
E_aphidicola_W03_10_1	incomplete	31514	45932	14419	56.7	E_aphidicola_W03_10	56.6	1.00177	phaster	0
E_aphidicola_W03_10_2	incomplete	582803	614155	31353	48.3	E_aphidicola_W03_10	56.6	0.853357	phaster	0
E_aphidicola_W03_10_3	incomplete	1065675	1074444	8770	56	E_aphidicola_W03_10	56.6	0.989399	phaster	0
E_aphidicola_W03_10_4	incomplete	1080721	1111639	30919	49.8	E_aphidicola_W03_10	56.6	0.879859	phaster	0
E_aphidicola_W03_10_5	intact	1312358	1408441	96084	52.3	E_aphidicola_W03_10	56.6	0.924028	phaster	1
E_aphidicola_W03_10_6	incomplete	1825078	1833016	7939	53.6	E_aphidicola_W03_10	56.6	0.946996	phaster	0
E_aphidicola_W03_10_7	questionable	1899877	1909444	9568	57	E_aphidicola_W03_10	56.6	1.00707	phaster	0
E_aphidicola_W03_10_8	questionable	2302184	2343128	40945	54.6	E_aphidicola_W03_10	56.6	0.964664	phaster	1
E_aphidicola_W03_10_9	intact	3278147	3321278	43132	50.2	E_aphidicola_W03_10	56.6	0.886926	phaster	0
E_aphidicola_W03_10_10	intact	3866353	3879538	13186	59.6	E_aphidicola_W03_10	56.6	1.053	phaster	0
E_aphidicola_W03_10_11	questionable	4186839	4211053	24215	54.4	E_aphidicola_W03_10	56.6	0.961131	phaster	0
E_aphidicola_W03_4_1	incomplete	31516	42762	11247	57.5	E_aphidicola_W03_4	56.6	1.0159	phaster	0
E_aphidicola_W03_4_2	incomplete	582815	614167	31353	48.3	E_aphidicola_W03_4	56.6	0.853357	phaster	0
E_aphidicola_W03_4_3	incomplete	1065685	1074454	8770	56	E_aphidicola_W03_4	56.6	0.989399	phaster	0
E_aphidicola_W03_4_4	incomplete	1080732	1111646	30915	49.8	E_aphidicola_W03_4	56.6	0.879859	phaster	0
E_aphidicola_W03_4_5	intact	1312365	1408449	96085	52.3	E_aphidicola_W03_4	56.6	0.924028	phaster	1
E_aphidicola_W03_4_6	incomplete	1825088	1833026	7939	53.6	E_aphidicola_W03_4	56.6	0.946996	phaster	0
E_aphidicola_W03_4_7	questionable	1899890	1909457	9568	57	E_aphidicola_W03_4	56.6	1.00707	phaster	0
E_aphidicola_W03_4_8	questionable	2302191	2343133	40943	54.6	E_aphidicola_W03_4	56.6	0.964664	phaster	1
E_aphidicola_W03_4_9	intact	3278152	3321283	43132	50.2	E_aphidicola_W03_4	56.6	0.886926	phaster	0
E_aphidicola_W03_4_10	intact	3866354	3879538	13185	59.6	E_aphidicola_W03_4	56.6	1.053	phaster	0
E_aphidicola_W03_4_11	questionable	4186838	4211052	24215	54.4	E_aphidicola_W03_4	56.6	0.961131	phaster	0
E_aphidicola_W03_5_1	incomplete	31516	42761	11246	57.5	E_aphidicola_W03_5	56.6	1.0159	phaster	0
E_aphidicola_W03_5_2	incomplete	582817	614171	31355	48.3	E_aphidicola_W03_5	56.6	0.853357	phaster	0
E_aphidicola_W03_5_3	incomplete	1065693	1074462	8770	56	E_aphidicola_W03_5	56.6	0.989399	phaster	0
E_aphidicola_W03_5_4	incomplete	1080740	1111657	30918	49.8	E_aphidicola_W03_5	56.6	0.879859	phaster	0
E_aphidicola_W03_5_5	intact	1312378	1408460	96083	52.3	E_aphidicola_W03_5	56.6	0.924028	phaster	1
E_aphidicola_W03_5_6	incomplete	1825092	1833030	7939	53.6	E_aphidicola_W03_5	56.6	0.946996	phaster	0
E_aphidicola_W03_5_7	questionable	1899894	1909461	9568	57	E_aphidicola_W03_5	56.6	1.00707	phaster	0
E_aphidicola_W03_5_8	questionable	2302204	2343148	40945	54.6	E_aphidicola_W03_5	56.6	0.964664	phaster	1
E_aphidicola_W03_5_9	intact	3278183	3321313	43131	50.2	E_aphidicola_W03_5	56.6	0.886926	phaster	0
E_aphidicola_W03_5_10	intact	3866391	3879575	13185	59.6	E_aphidicola_W03_5	56.6	1.053	phaster	0
E_aphidicola_W03_5_11	questionable	4187335	4211338	24004	54.5	E_aphidicola_W03_5	56.6	0.962898	phaster	0
E_aphidicola_W04_10_1	incomplete	47457	58704	11248	57.5	E_aphidicola_W04_10	56.6	1.0159	phaster	0
E_aphidicola_W04_10_2	incomplete	955510	964143	8634	56.1	E_aphidicola_W04_10	56.6	0.991166	phaster	0
E_aphidicola_W04_10_3	incomplete	988522	1018660	30139	49.7	E_aphidicola_W04_10	56.6	0.878092	phaster	0
E_aphidicola_W04_10_4	questionable	1209578	1275926	66349	51	E_aphidicola_W04_10	56.6	0.90106	phaster	1
E_aphidicola_W04_10_5	intact	1276355	1312215	35861	53.2	E_aphidicola_W04_10	56.6	0.939929	phaster	1
E_aphidicola_W04_10_6	intact	1753164	1794141	40978	49.9	E_aphidicola_W04_10	56.6	0.881625	phaster	1
E_aphidicola_W04_10_7	incomplete	1793680	1804885	11206	52.5	E_aphidicola_W04_10	56.6	0.927562	phaster	0
E_aphidicola_W04_10_8	questionable	1871746	1881313	9568	57.1	E_aphidicola_W04_10	56.6	1.00883	phaster	0
E_aphidicola_W04_10_9	intact	3791222	3804406	13185	59.6	E_aphidicola_W04_10	56.6	1.053	phaster	0
E_aphidicola_W04_10_10	questionable	4066803	4092885	26083	53.5	E_aphidicola_W04_10	56.6	0.94523	phaster	0
E_aphidicola_W04_1_1	incomplete	31550	42703	11154	57.5	E_aphidicola_W04_1	56.6	1.0159	phaster	0
E_aphidicola_W04_1_2	intact	1232250	1278587	46338	50.6	E_aphidicola_W04_1	56.6	0.893993	phaster	0
E_aphidicola_W04_1_3	questionable	2596424	2605991	9568	57.1	E_aphidicola_W04_1	56.6	1.00883	phaster	0
E_aphidicola_W04_1_4	intact	2669425	2724420	54996	51	E_aphidicola_W04_1	56.6	0.90106	phaster	1
E_aphidicola_W04_1_5	questionable	3169379	3219358	49980	50.9	E_aphidicola_W04_1	56.6	0.899293	phaster	1
E_aphidicola_W04_1_6	incomplete	3429466	3445336	15871	50.3	E_aphidicola_W04_1	56.6	0.888693	phaster	0
E_aphidicola_W04_1_7	incomplete	3468612	3477381	8770	56	E_aphidicola_W04_1	56.6	0.989399	phaster	0
E_aphidicola_W04_1_8	intact	3816775	3829961	13187	59.6	E_aphidicola_W04_1	56.6	1.053	phaster	0
E_aphidicola_W04_1_9	questionable	4126543	4151421	24879	54.4	E_aphidicola_W04_1	56.6	0.961131	phaster	0
E_aphidicola_W04_3_1	incomplete	47450	58696	11247	57.5	E_aphidicola_W04_3	56.6	1.0159	phaster	0
E_aphidicola_W04_3_2	incomplete	956681	965314	8634	56.1	E_aphidicola_W04_3	56.6	0.991166	phaster	0
E_aphidicola_W04_3_3	incomplete	989692	1019827	30136	49.7	E_aphidicola_W04_3	56.6	0.878092	phaster	0
E_aphidicola_W04_3_4	questionable	1210733	1277083	66351	51	E_aphidicola_W04_3	56.6	0.90106	phaster	1
E_aphidicola_W04_3_5	intact	1277512	1313370	35859	53.2	E_aphidicola_W04_3	56.6	0.939929	phaster	1
E_aphidicola_W04_3_6	intact	1754287	1795261	40975	49.9	E_aphidicola_W04_3	56.6	0.881625	phaster	1
E_aphidicola_W04_3_7	incomplete	1794800	1806002	11203	52.5	E_aphidicola_W04_3	56.6	0.927562	phaster	0
E_aphidicola_W04_3_8	questionable	1872853	1882420	9568	57.1	E_aphidicola_W04_3	56.6	1.00883	phaster	0
E_aphidicola_W04_3_9	intact	3792176	3805359	13184	59.6	E_aphidicola_W04_3	56.6	1.053	phaster	0
E_aphidicola_W04_3_10	questionable	4067735	4093816	26082	53.5	E_aphidicola_W04_3	56.6	0.94523	phaster	0
E_aphidicola_W04_4_1	incomplete	47455	58700	11246	57.5	E_aphidicola_W04_4	56.6	1.0159	phaster	0
E_aphidicola_W04_4_2	incomplete	956713	965346	8634	56.1	E_aphidicola_W04_4	56.6	0.991166	phaster	0
E_aphidicola_W04_4_3	incomplete	989724	1019863	30140	49.7	E_aphidicola_W04_4	56.6	0.878092	phaster	0
E_aphidicola_W04_4_4	questionable	1210783	1277131	66349	51	E_aphidicola_W04_4	56.6	0.90106	phaster	1
E_aphidicola_W04_4_5	intact	1277560	1313419	35860	53.2	E_aphidicola_W04_4	56.6	0.939929	phaster	1
E_aphidicola_W04_4_6	intact	1754361	1795327	40967	49.9	E_aphidicola_W04_4	56.6	0.881625	phaster	1
E_aphidicola_W04_4_7	incomplete	1794866	1806071	11206	52.5	E_aphidicola_W04_4	56.6	0.927562	phaster	0
E_aphidicola_W04_4_8	questionable	1872933	1882501	9569	57.1	E_aphidicola_W04_4	56.6	1.00883	phaster	0
E_aphidicola_W04_4_9	intact	3792359	3805543	13185	59.6	E_aphidicola_W04_4	56.6	1.053	phaster	0
E_aphidicola_W04_4_10	questionable	4067937	4094020	26084	53.5	E_aphidicola_W04_4	56.6	0.94523	phaster	0
E_aphidicola_W04_5_1	incomplete	47450	58697	11248	57.5	E_aphidicola_W04_5	56.6	1.0159	phaster	0
E_aphidicola_W04_5_2	incomplete	956619	965251	8633	56.1	E_aphidicola_W04_5	56.6	0.991166	phaster	0
E_aphidicola_W04_5_3	incomplete	989628	1019764	30137	49.7	E_aphidicola_W04_5	56.6	0.878092	phaster	0
E_aphidicola_W04_5_4	questionable	1210655	1276996	66342	51	E_aphidicola_W04_5	56.6	0.90106	phaster	1
E_aphidicola_W04_5_5	intact	1277425	1313279	35855	53.2	E_aphidicola_W04_5	56.6	0.939929	phaster	1
E_aphidicola_W04_5_6	intact	1754161	1795126	40966	49.9	E_aphidicola_W04_5	56.6	0.881625	phaster	1
E_aphidicola_W04_5_7	incomplete	1798596	1805866	7271	54.1	E_aphidicola_W04_5	56.6	0.95583	phaster	0
E_aphidicola_W04_5_8	questionable	1872716	1882283	9568	57.1	E_aphidicola_W04_5	56.6	1.00883	phaster	0
E_aphidicola_W04_5_9	intact	3791890	3805074	13185	59.6	E_aphidicola_W04_5	56.6	1.053	phaster	0
E_aphidicola_W04_5_10	questionable	4067428	4093504	26077	53.5	E_aphidicola_W04_5	56.6	0.94523	phaster	0
E_aphidicola_W06_2_1	incomplete	31605	42758	11154	57.5	E_aphidicola_W06_2	56.7	1.01411	phaster	0
E_aphidicola_W06_2_2	questionable	396374	413841	17468	50.1	E_aphidicola_W06_2	56.7	0.883598	phaster	1
E_aphidicola_W06_2_3	intact	1248262	1294588	46327	50.6	E_aphidicola_W06_2	56.7	0.892416	phaster	0
E_aphidicola_W06_2_4	intact	2612327	2621892	9566	57.1	E_aphidicola_W06_2	56.7	1.00705	phaster	0
E_aphidicola_W06_2_5	incomplete	2688647	2696581	7935	53.6	E_aphidicola_W06_2	56.7	0.945326	phaster	0
E_aphidicola_W06_2_6	questionable	3138441	3184963	46523	51.5	E_aphidicola_W06_2	56.7	0.908289	phaster	1
E_aphidicola_W06_2_7	incomplete	3395058	3410925	15868	50.3	E_aphidicola_W06_2	56.7	0.887125	phaster	0
E_aphidicola_W06_2_8	incomplete	3434197	3442966	8770	56	E_aphidicola_W06_2	56.7	0.987654	phaster	0
E_aphidicola_W06_2_9	intact	3782311	3795495	13185	59.6	E_aphidicola_W06_2	56.7	1.05115	phaster	0
E_aphidicola_W06_2_10	questionable	4092057	4117101	25045	54.5	E_aphidicola_W06_2	56.7	0.961199	phaster	0
E_aphidicola_W06_8_1	incomplete	31607	42761	11155	57.5	E_aphidicola_W06_8	56.7	1.01411	phaster	0
E_aphidicola_W06_8_2	questionable	396390	413860	17471	50.1	E_aphidicola_W06_8	56.7	0.883598	phaster	1
E_aphidicola_W06_8_3	incomplete	1123080	1130658	7579	61.1	E_aphidicola_W06_8	56.7	1.0776	phaster	0
E_aphidicola_W06_8_4	intact	1248276	1294610	46335	50.6	E_aphidicola_W06_8	56.7	0.892416	phaster	0
E_aphidicola_W06_8_5	questionable	2612352	2621919	9568	57.1	E_aphidicola_W06_8	56.7	1.00705	phaster	0
E_aphidicola_W06_8_6	incomplete	2688679	2696614	7936	53.6	E_aphidicola_W06_8	56.7	0.945326	phaster	0
E_aphidicola_W06_8_7	questionable	3138496	3185021	46526	51.5	E_aphidicola_W06_8	56.7	0.908289	phaster	1
E_aphidicola_W06_8_8	incomplete	3395103	3410972	15870	50.3	E_aphidicola_W06_8	56.7	0.887125	phaster	0
E_aphidicola_W06_8_9	incomplete	3434245	3443014	8770	56	E_aphidicola_W06_8	56.7	0.987654	phaster	0
E_aphidicola_W06_8_10	intact	3782374	3795558	13185	59.6	E_aphidicola_W06_8	56.7	1.05115	phaster	0
E_aphidicola_W06_8_11	questionable	4092579	4117411	24833	54.5	E_aphidicola_W06_8	56.7	0.961199	phaster	0
E_aphidicola_W09_2_1	incomplete	31234	45655	14422	56.7	E_aphidicola_W09_2	56.6	1.00177	phaster	0
E_aphidicola_W09_2_2	incomplete	593123	609037	15915	48.8	E_aphidicola_W09_2	56.6	0.862191	phaster	0
E_aphidicola_W09_2_3	incomplete	1068835	1078053	9219	55.7	E_aphidicola_W09_2	56.6	0.984099	phaster	0
E_aphidicola_W09_2_4	incomplete	1102424	1132570	30147	49.7	E_aphidicola_W09_2	56.6	0.878092	phaster	0
E_aphidicola_W09_2_5	intact	1333296	1433429	100134	51.7	E_aphidicola_W09_2	56.6	0.913428	phaster	1
E_aphidicola_W09_2_6	incomplete	1848450	1856384	7935	53.6	E_aphidicola_W09_2	56.6	0.946996	phaster	0
E_aphidicola_W09_2_7	questionable	1923988	1930425	6438	55.1	E_aphidicola_W09_2	56.6	0.973498	phaster	0
E_aphidicola_W09_2_8	intact	3283714	3324608	40895	50.5	E_aphidicola_W09_2	56.6	0.892226	phaster	0
E_aphidicola_W09_2_9	intact	3870798	3904280	33483	54.2	E_aphidicola_W09_2	56.6	0.957597	phaster	0
E_aphidicola_W09_2_10	intact	3913300	3926485	13186	59.6	E_aphidicola_W09_2	56.6	1.053	phaster	0
E_aphidicola_W09_2_11	questionable	4223296	4248454	25159	54.4	E_aphidicola_W09_2	56.6	0.961131	phaster	0
E_aphidicola_W09_3_1	incomplete	31575	42822	11248	57.5	E_aphidicola_W09_3	56.6	1.0159	phaster	0
E_aphidicola_W09_3_2	incomplete	593400	609315	15916	48.8	E_aphidicola_W09_3	56.6	0.862191	phaster	0
E_aphidicola_W09_3_3	incomplete	1069078	1078295	9218	55.7	E_aphidicola_W09_3	56.6	0.984099	phaster	0
E_aphidicola_W09_3_4	incomplete	1102667	1132814	30148	49.7	E_aphidicola_W09_3	56.6	0.878092	phaster	0
E_aphidicola_W09_3_5	intact	1333519	1433653	100135	51.7	E_aphidicola_W09_3	56.6	0.913428	phaster	1
E_aphidicola_W09_3_6	incomplete	1848643	1856576	7934	53.6	E_aphidicola_W09_3	56.6	0.946996	phaster	0
E_aphidicola_W09_3_7	questionable	1924169	1930605	6437	55.1	E_aphidicola_W09_3	56.6	0.973498	phaster	0
E_aphidicola_W09_3_8	intact	3283811	3324709	40899	50.5	E_aphidicola_W09_3	56.6	0.892226	phaster	0
E_aphidicola_W09_3_9	intact	3857358	3926547	69190	57.1	E_aphidicola_W09_3	56.6	1.00883	phaster	0
E_aphidicola_W09_3_10	questionable	4223326	4248479	25154	54.4	E_aphidicola_W09_3	56.6	0.961131	phaster	0
E_aphidicola_W09_5_1	incomplete	31577	42823	11247	57.5	E_aphidicola_W09_5	56.6	1.0159	phaster	0
E_aphidicola_W09_5_2	incomplete	593413	609330	15918	48.8	E_aphidicola_W09_5	56.6	0.862191	phaster	0
E_aphidicola_W09_5_3	incomplete	1069072	1078289	9218	55.7	E_aphidicola_W09_5	56.6	0.984099	phaster	0
E_aphidicola_W09_5_4	incomplete	1102662	1132806	30145	49.7	E_aphidicola_W09_5	56.6	0.878092	phaster	0
E_aphidicola_W09_5_5	intact	1333510	1433647	100138	51.7	E_aphidicola_W09_5	56.6	0.913428	phaster	1
E_aphidicola_W09_5_6	incomplete	1848646	1856580	7935	53.6	E_aphidicola_W09_5	56.6	0.946996	phaster	0
E_aphidicola_W09_5_7	questionable	1924169	1930605	6437	55.1	E_aphidicola_W09_5	56.6	0.973498	phaster	0
E_aphidicola_W09_5_8	intact	3283800	3324697	40898	50.5	E_aphidicola_W09_5	56.6	0.892226	phaster	0
E_aphidicola_W09_5_9	intact	3857330	3926517	69188	57.1	E_aphidicola_W09_5	56.6	1.00883	phaster	0
E_aphidicola_W09_5_10	questionable	4223297	4248451	25155	54.4	E_aphidicola_W09_5	56.6	0.961131	phaster	0
E_aphidicola_W10_2_1	incomplete	31909	42720	10812	57.5	E_aphidicola_W10_2	56.7	1.01411	phaster	0
E_aphidicola_W10_2_2	intact	1232143	1278477	46335	50.6	E_aphidicola_W10_2	56.7	0.892416	phaster	0
E_aphidicola_W10_2_3	questionable	2596080	2605840	9761	57	E_aphidicola_W10_2	56.7	1.00529	phaster	0
E_aphidicola_W10_2_4	incomplete	2672600	2680538	7939	53.6	E_aphidicola_W10_2	56.7	0.945326	phaster	0
E_aphidicola_W10_2_5	incomplete	3339789	3355420	15632	50.2	E_aphidicola_W10_2	56.7	0.885362	phaster	0
E_aphidicola_W10_2_6	incomplete	3378930	3391521	12592	55.5	E_aphidicola_W10_2	56.7	0.978836	phaster	0
E_aphidicola_W10_2_7	intact	3715340	3750302	34963	53.8	E_aphidicola_W10_2	56.7	0.948854	phaster	1
E_aphidicola_W10_2_8	intact	3759363	3772548	13186	59.6	E_aphidicola_W10_2	56.7	1.05115	phaster	0
E_aphidicola_W10_2_9	questionable	4069502	4095152	25651	54.4	E_aphidicola_W10_2	56.7	0.959436	phaster	0
E_aphidicola_W10_4_1	incomplete	31570	42723	11154	57.5	E_aphidicola_W10_4	56.7	1.01411	phaster	0
E_aphidicola_W10_4_2	incomplete	1106944	1114522	7579	61.1	E_aphidicola_W10_4	56.7	1.0776	phaster	0
E_aphidicola_W10_4_3	intact	1232149	1278480	46332	50.6	E_aphidicola_W10_4	56.7	0.892416	phaster	0
E_aphidicola_W10_4_4	questionable	2596322	2605823	9502	57	E_aphidicola_W10_4	56.7	1.00529	phaster	0
E_aphidicola_W10_4_5	incomplete	2672581	2680518	7938	53.6	E_aphidicola_W10_4	56.7	0.945326	phaster	0
E_aphidicola_W10_4_6	incomplete	3339774	3355643	15870	50.3	E_aphidicola_W10_4	56.7	0.887125	phaster	0
E_aphidicola_W10_4_7	incomplete	3378918	3387687	8770	56	E_aphidicola_W10_4	56.7	0.987654	phaster	0
E_aphidicola_W10_4_8	intact	3715329	3750289	34961	53.8	E_aphidicola_W10_4	56.7	0.948854	phaster	1
E_aphidicola_W10_4_9	intact	3759349	3772533	13185	59.6	E_aphidicola_W10_4	56.7	1.05115	phaster	0
E_aphidicola_W10_4_10	questionable	4069493	4095144	25652	54.4	E_aphidicola_W10_4	56.7	0.959436	phaster	0
E_aphidicola_W11_1_1	incomplete	47529	58774	11246	57.5	E_aphidicola_W11_1	56.6	1.0159	phaster	0
E_aphidicola_W11_1_2	incomplete	956798	965431	8634	56.1	E_aphidicola_W11_1	56.6	0.991166	phaster	0
E_aphidicola_W11_1_3	incomplete	989807	1019937	30131	49.7	E_aphidicola_W11_1	56.6	0.878092	phaster	0
E_aphidicola_W11_1_4	questionable	1220479	1285656	65178	51.1	E_aphidicola_W11_1	56.6	0.902827	phaster	1
E_aphidicola_W11_1_5	intact	1275108	1307174	32067	53	E_aphidicola_W11_1	56.6	0.936396	phaster	1
E_aphidicola_W11_1_6	intact	1748037	1788560	40524	49.7	E_aphidicola_W11_1	56.6	0.878092	phaster	0
E_aphidicola_W11_1_7	incomplete	1788099	1799299	11201	52.5	E_aphidicola_W11_1	56.6	0.927562	phaster	0
E_aphidicola_W11_1_8	questionable	1866152	1875719	9568	57.1	E_aphidicola_W11_1	56.6	1.00883	phaster	0
E_aphidicola_W11_1_9	intact	3794441	3807625	13185	59.6	E_aphidicola_W11_1	56.6	1.053	phaster	0
E_aphidicola_W11_1_10	questionable	4122353	4138662	16310	53.9	E_aphidicola_W11_1	56.6	0.952297	phaster	0
E_aphidicola_Z9_1_1	incomplete	124911	139332	14422	56.7	E_aphidicola_Z9_1	56.6	1.00177	phaster	0
E_aphidicola_Z9_1_2	incomplete	1029530	1038162	8633	56.1	E_aphidicola_Z9_1	56.6	0.991166	phaster	0
E_aphidicola_Z9_1_3	incomplete	1062538	1092677	30140	49.7	E_aphidicola_Z9_1	56.6	0.878092	phaster	0
E_aphidicola_Z9_1_4	intact	1293773	1338345	44573	51.9	E_aphidicola_Z9_1	56.6	0.916961	phaster	1
E_aphidicola_Z9_1_5	intact	1781500	1822475	40976	49.9	E_aphidicola_Z9_1	56.6	0.881625	phaster	1
E_aphidicola_Z9_1_6	incomplete	1822014	1833219	11206	52.5	E_aphidicola_Z9_1	56.6	0.927562	phaster	0
E_aphidicola_Z9_1_7	questionable	1900073	1909574	9502	57.1	E_aphidicola_Z9_1	56.6	1.00883	phaster	0
E_aphidicola_Z9_1_8	questionable	2306656	2348109	41454	54.7	E_aphidicola_Z9_1	56.6	0.966431	phaster	1
E_aphidicola_Z9_1_9	intact	3870989	3884174	13186	59.6	E_aphidicola_Z9_1	56.6	1.053	phaster	0
E_aphidicola_Z9_1_10	questionable	4137211	4152003	14793	52.8	E_aphidicola_Z9_1	56.6	0.932862	phaster	0
E_aphidicola_Z9_3_1	incomplete	124920	139340	14421	56.7	E_aphidicola_Z9_3	56.6	1.00177	phaster	0
E_aphidicola_Z9_3_2	incomplete	1029624	1038257	8634	56.1	E_aphidicola_Z9_3	56.6	0.991166	phaster	0
E_aphidicola_Z9_3_3	incomplete	1062636	1092775	30140	49.7	E_aphidicola_Z9_3	56.6	0.878092	phaster	0
E_aphidicola_Z9_3_4	intact	1293869	1338446	44578	51.9	E_aphidicola_Z9_3	56.6	0.916961	phaster	1
E_aphidicola_Z9_3_5	intact	1781638	1822614	40977	49.9	E_aphidicola_Z9_3	56.6	0.881625	phaster	1
E_aphidicola_Z9_3_6	incomplete	1822153	1833357	11205	52.4	E_aphidicola_Z9_3	56.6	0.925795	phaster	0
E_aphidicola_Z9_3_7	questionable	1900221	1909723	9503	57.1	E_aphidicola_Z9_3	56.6	1.00883	phaster	0
E_aphidicola_Z9_3_8	questionable	2306829	2348283	41455	54.7	E_aphidicola_Z9_3	56.6	0.966431	phaster	1
E_aphidicola_Z9_3_9	intact	3859548	3894161	34614	54.1	E_aphidicola_Z9_3	56.6	0.95583	phaster	1
E_aphidicola_Z9_3_10	intact	3903222	3916406	13185	59.6	E_aphidicola_Z9_3	56.6	1.053	phaster	0
E_aphidicola_Z9_3_11	questionable	4169462	4184255	14794	52.8	E_aphidicola_Z9_3	56.6	0.932862	phaster	0
E_billingiae_W05_1_1	incomplete	1171584	1186809	15226	51.8	E_billingiae_W05_1	55	0.941818	phaster	0
E_billingiae_W05_1_2	incomplete	1385223	1396853	11631	51.3	E_billingiae_W05_1	55	0.932727	phaster	0
E_billingiae_W05_1_3	intact	3488736	3542701	53966	49.9	E_billingiae_W05_1	55	0.907273	phaster	1
E_billingiae_W05_1_4	questionable	3551710	3588362	36653	52.6	E_billingiae_W05_1	55	0.956364	phaster	1
E_billingiae_W05_1_5	incomplete	4148098	4158991	10894	56.5	E_billingiae_W05_1	55	1.02727	phaster	0
E_sp_B01_3_1	intact	596694	630929	34236	53.4	E_sp_B01_3	53.6	0.996269	phaster	1
E_sp_B01_3_2	intact	1211002	1275087	64086	49.6	E_sp_B01_3	53.6	0.925373	phaster	1
E_sp_B01_3_3	incomplete	1846954	1857097	10144	50.4	E_sp_B01_3	53.6	0.940299	phaster	0
E_sp_B01_3_4	incomplete	3668472	3692281	23810	50.1	E_sp_B01_3	53.6	0.934701	phaster	0
E_sp_B04_7_1	intact	596733	630969	34237	53.4	E_sp_B04_7	53.6	0.996269	phaster	1
E_sp_B04_7_2	intact	1211330	1275172	63843	49.5	E_sp_B04_7	53.6	0.923507	phaster	1
E_sp_B04_7_3	incomplete	1847108	1857253	10146	50.4	E_sp_B04_7	53.6	0.940299	phaster	0
E_sp_B04_7_4	incomplete	3668807	3692615	23809	50.1	E_sp_B04_7	53.6	0.934701	phaster	0
E_sp_W01_1_1	intact	597298	628537	31240	53.4	E_sp_W01_1	53.6	0.996269	phaster	1
E_sp_W01_1_2	intact	1211640	1275728	64089	49.6	E_sp_W01_1	53.6	0.925373	phaster	1
E_sp_W01_1_3	incomplete	1847634	1857779	10146	50.4	E_sp_W01_1	53.6	0.940299	phaster	0
E_sp_W01_1_4	incomplete	3669224	3693029	23806	50.1	E_sp_W01_1	53.6	0.934701	phaster	0
E_sp_W01_6_1	intact	596626	630858	34233	53.4	E_sp_W01_6	53.6	0.996269	phaster	1
E_sp_W01_6_2	intact	1211095	1274935	63841	49.5	E_sp_W01_6	53.6	0.923507	phaster	1
E_sp_W01_6_3	incomplete	1846741	1856887	10147	50.4	E_sp_W01_6	53.6	0.940299	phaster	0
E_sp_W01_6_4	incomplete	3667845	3691651	23807	50.1	E_sp_W01_6	53.6	0.934701	phaster	0
P_poae_B04_10_1	intact	1295846	1323712	27867	59.4	P_poae_B04_10	60.6	0.980198	phaster	0
P_poae_B04_10_2	incomplete	2926481	2934601	8121	55.4	P_poae_B04_10	60.6	0.914191	phaster	0
P_poae_B04_10_3	intact	3532015	3558105	26091	58.4	P_poae_B04_10	60.6	0.963696	phaster	0
P_poae_B04_10_4	incomplete	3557708	3571342	13635	54.8	P_poae_B04_10	60.6	0.90429	phaster	0
P_poae_B04_10_5	intact	3815523	3889823	74301	57.8	P_poae_B04_10	60.6	0.953795	phaster	0
P_poae_B04_10_6	questionable	4384024	4429718	45695	57.7	P_poae_B04_10	60.6	0.952145	phaster	0
P_poae_B04_4_1	intact	1295946	1323813	27868	59.4	P_poae_B04_4	60.6	0.980198	phaster	0
P_poae_B04_4_2	incomplete	2926670	2934790	8121	55.4	P_poae_B04_4	60.6	0.914191	phaster	0
P_poae_B04_4_3	intact	3532225	3558315	26091	58.4	P_poae_B04_4	60.6	0.963696	phaster	0
P_poae_B04_4_4	incomplete	3557918	3571551	13634	54.8	P_poae_B04_4	60.6	0.90429	phaster	0
P_poae_B04_4_5	intact	3815731	3890036	74306	57.8	P_poae_B04_4	60.6	0.953795	phaster	0
P_poae_B04_4_6	questionable	4384256	4429954	45699	57.7	P_poae_B04_4	60.6	0.952145	phaster	0
P_poae_B05_3_1	incomplete	744612	763732	19121	56.2	P_poae_B05_3	61	0.921311	phaster	0
P_poae_B05_3_2	intact	1226232	1247962	21731	59.8	P_poae_B05_3	61	0.980328	phaster	0
P_poae_B05_3_3	intact	2762509	2813366	50858	57.3	P_poae_B05_3	61	0.939344	phaster	1
P_poae_B05_3_4	incomplete	3280897	3308809	27913	58.4	P_poae_B05_3	61	0.957377	phaster	0
P_poae_B05_3_5	incomplete	3312028	3324909	12882	53.1	P_poae_B05_3	61	0.870492	phaster	0
P_poae_B12_2_1	intact	1226194	1247923	21730	59.8	P_poae_B12_2	60.8	0.983553	phaster	0
P_poae_B12_2_2	intact	1968788	2031332	62545	58.1	P_poae_B12_2	60.8	0.955592	phaster	1
P_poae_B12_2_3	questionable	3027435	3055351	27917	54.7	P_poae_B12_2	60.8	0.899671	phaster	0
P_poae_B12_4_1	intact	1226173	1247902	21730	59.8	P_poae_B12_4	60.8	0.983553	phaster	0
P_poae_B12_4_2	incomplete	1968759	1981009	12251	57.5	P_poae_B12_4	60.8	0.945724	phaster	0
P_poae_B12_4_3	intact	1986059	2011259	25201	59.4	P_poae_B12_4	60.8	0.976974	phaster	0
P_poae_B12_4_4	incomplete	2011858	2034933	23076	58.9	P_poae_B12_4	60.8	0.96875	phaster	0
P_poae_B12_7_1	intact	1226160	1247886	21727	59.8	P_poae_B12_7	60.8	0.983553	phaster	0
P_poae_B12_7_2	incomplete	1968743	1980981	12239	57.5	P_poae_B12_7	60.8	0.945724	phaster	0
P_poae_B12_7_3	intact	1986044	2011246	25203	59.4	P_poae_B12_7	60.8	0.976974	phaster	0
P_poae_B12_7_4	incomplete	2011845	2034918	23074	58.9	P_poae_B12_7	60.8	0.96875	phaster	0
P_poae_B12_7_5	questionable	3027362	3055275	27914	54.8	P_poae_B12_7	60.8	0.901316	phaster	0
P_poae_W11_10_1	incomplete	744449	763568	19120	56.2	P_poae_W11_10	61	0.921311	phaster	0
P_poae_W11_10_2	intact	1226052	1247780	21729	59.8	P_poae_W11_10	61	0.980328	phaster	0
P_poae_W11_10_3	intact	2773231	2813070	39840	57.3	P_poae_W11_10	61	0.939344	phaster	1
P_poae_W11_10_4	intact	3278934	3337387	58454	57.6	P_poae_W11_10	61	0.944262	phaster	1
P_poae_W11_2_1	incomplete	747256	775217	27962	58.4	P_poae_W11_2	61	0.957377	phaster	0
P_poae_W11_2_2	intact	1226173	1247902	21730	59.8	P_poae_W11_2	61	0.980328	phaster	0
P_poae_W11_2_3	intact	2773441	2813275	39835	57.3	P_poae_W11_2	61	0.939344	phaster	1
P_poae_W11_2_4	incomplete	3285020	3308695	23676	58.5	P_poae_W11_2	61	0.959016	phaster	0
P_poae_W11_2_5	incomplete	3311764	3330142	18379	55.5	P_poae_W11_2	61	0.909836	phaster	0
P_poae_W11_4_1	intact	1226176	1247905	21730	59.8	P_poae_W11_4	61	0.980328	phaster	0
P_poae_W11_4_2	intact	2773418	2813251	39834	57.3	P_poae_W11_4	61	0.939344	phaster	1
P_poae_W11_4_3	incomplete	3280755	3308667	27913	58.4	P_poae_W11_4	61	0.957377	phaster	0
P_poae_W11_4_4	incomplete	3310992	3325037	14046	53	P_poae_W11_4	61	0.868852	phaster	0
P_poae_W12_9_1	intact	1226202	1247931	21730	59.8	P_poae_W12_9	60.8	0.983553	phaster	0
P_poae_W12_9_2	incomplete	1968803	1982880	14078	57.2	P_poae_W12_9	60.8	0.940789	phaster	0
P_poae_W12_9_3	intact	1986105	2011306	25202	59.4	P_poae_W12_9	60.8	0.976974	phaster	0
P_poae_W12_9_4	incomplete	2011905	2034980	23076	58.9	P_poae_W12_9	60.8	0.96875	phaster	0
P_poae_Z9_4_1	intact	1267907	1289635	21729	59.9	P_poae_Z9_4	60.7	0.98682	phaster	0
P_poae_Z9_4_2	intact	1343626	1383392	39767	57.8	P_poae_Z9_4	60.7	0.952224	phaster	0
P_poae_Z9_4_3	incomplete	1562982	1573391	10410	49.8	P_poae_Z9_4	60.7	0.820428	phaster	0
P_poae_Z9_4_4	incomplete	2051599	2060034	8436	58.9	P_poae_Z9_4	60.7	0.970346	phaster	0
P_poae_Z9_4_5	intact	2068783	2117066	48284	58.5	P_poae_Z9_4	60.7	0.963756	phaster	0
P_poae_Z9_4_6	intact	2940107	2969444	29338	58	P_poae_Z9_4	60.7	0.955519	phaster	0
P_poae_Z9_5_1	intact	1267661	1289383	21723	59.9	P_poae_Z9_5	60.7	0.98682	phaster	0
P_poae_Z9_5_2	intact	1343369	1383133	39765	57.8	P_poae_Z9_5	60.7	0.952224	phaster	0
P_poae_Z9_5_3	incomplete	1562689	1573097	10409	49.8	P_poae_Z9_5	60.7	0.820428	phaster	0
P_poae_Z9_5_4	incomplete	2051239	2059674	8436	58.9	P_poae_Z9_5	60.7	0.970346	phaster	0
P_poae_Z9_5_5	intact	2068421	2116702	48282	58.5	P_poae_Z9_5	60.7	0.963756	phaster	0
P_poae_Z9_5_6	intact	2940235	2968887	28653	58.2	P_poae_Z9_5	60.7	0.958814	phaster	0
P_trivialis_B02_8_1	intact	1238054	1259761	21708	58.8	P_trivialis_B02_8	61	0.963934	phaster	0
P_trivialis_B02_8_2	incomplete	4578370	4616111	37742	55.1	P_trivialis_B02_8	61	0.903279	phaster	0
P_trivialis_B02_9_1	intact	1238054	1259761	21708	58.8	P_trivialis_B02_9	61	0.963934	phaster	0
P_trivialis_B02_9_2	incomplete	4578370	4616111	37742	55.1	P_trivialis_B02_9	61	0.903279	phaster	0
P_trivialis_B08_3_1	intact	1217713	1238102	20390	59.1	P_trivialis_B08_3	61.1	0.967267	phaster	0
P_trivialis_B08_3_2	questionable	3108068	3135389	27322	59	P_trivialis_B08_3	61.1	0.96563	phaster	0
P_trivialis_B08_3_3	incomplete	3124811	3155067	30257	57.4	P_trivialis_B08_3	61.1	0.939444	phaster	0
P_trivialis_B08_3_4	incomplete	3370975	3381181	10207	60.6	P_trivialis_B08_3	61.1	0.991817	phaster	0
P_trivialis_B08_3_5	intact	4073450	4114645	41196	58.8	P_trivialis_B08_3	61.1	0.962357	phaster	1
P_trivialis_W02_1_1	intact	1238103	1259811	21709	58.8	P_trivialis_W02_1	61	0.963934	phaster	0
P_trivialis_W02_3_1	intact	1237996	1259698	21703	58.8	P_trivialis_W02_3	61	0.963934	phaster	0
P_trivialis_W02_4_1	intact	1237870	1259573	21704	58.8	P_trivialis_W02_4	61	0.963934	phaster	0

## Sheet: all_vibrant_summaries
scaffold	prophage	left_coord	right_coord	length	quality	GC_content	strain	GC_content_strain	relative_GC_content	class	active
contig_1	E_aphidicola_B01_10_1	1299291	1338794	39504	high	60.1	E_aphidicola_B01_10	56.7	1.05996	vibrant	1
contig_1	E_aphidicola_B01_10_2	1783811	1833343	49533	high	50.3	E_aphidicola_B01_10	56.7	0.887125	vibrant	1
contig_1	E_aphidicola_B01_10_3	3832007	3844060	12054	low	52.1	E_aphidicola_B01_10	56.7	0.918871	vibrant	0
contig_1	E_aphidicola_B01_2_1	1299310	1338813	39504	high	52.1	E_aphidicola_B01_2	56.7	0.918871	vibrant	1
contig_1	E_aphidicola_B01_2_2	1783853	1833280	49428	high	50.3	E_aphidicola_B01_2	56.7	0.887125	vibrant	1
contig_1	E_aphidicola_B01_2_3	3832070	3844930	12861	low	59.8	E_aphidicola_B01_2	56.7	1.05467	vibrant	0
contig_1	E_aphidicola_B01_5_1	1294463	1382796	88334	high	57	E_aphidicola_B01_5	56.6	1.00707	vibrant	1
contig_1	E_aphidicola_B01_5_2	1827770	1877484	49715	high	60.1	E_aphidicola_B01_5	56.6	1.06184	vibrant	1
contig_1	E_aphidicola_B01_5_3	1946075	1955769	9695	mid	51.5	E_aphidicola_B01_5	56.6	0.909894	vibrant	0
contig_1	E_aphidicola_B01_5_4	3875914	3887962	12049	low	50.2	E_aphidicola_B01_5	56.6	0.886926	vibrant	0
contig_1	E_aphidicola_B01_8_1	1294715	1383059	88345	high	60.1	E_aphidicola_B01_8	56.6	1.06184	vibrant	1
contig_1	E_aphidicola_B01_8_2	1828090	1877911	49822	high	50.2	E_aphidicola_B01_8	56.6	0.886926	vibrant	1
contig_1	E_aphidicola_B01_8_3	3876582	3888636	12055	low	51.5	E_aphidicola_B01_8	56.6	0.909894	vibrant	0
contig_1	E_aphidicola_B03_2_1	1269375	1352838	83464	high	50.5	E_aphidicola_B03_2	56.6	0.892226	vibrant	1
contig_1	E_aphidicola_B03_2_2	2258524	2297574	39051	mid	59.8	E_aphidicola_B03_2	56.6	1.05654	vibrant	1
contig_1	E_aphidicola_B03_2_3	3225902	3277128	51227	low	54.6	E_aphidicola_B03_2	56.6	0.964664	vibrant	0
contig_1	E_aphidicola_B03_2_4	3822545	3835406	12862	low	51.7	E_aphidicola_B03_2	56.6	0.913428	vibrant	0
contig_1	E_aphidicola_B03_3_1	1313559	1397022	83464	high	54.6	E_aphidicola_B03_3	56.6	0.964664	vibrant	1
contig_1	E_aphidicola_B03_3_2	2302685	2341734	39050	mid	59.8	E_aphidicola_B03_3	56.6	1.05654	vibrant	1
contig_1	E_aphidicola_B03_3_3	3270019	3320929	50911	low	50.5	E_aphidicola_B03_3	56.6	0.892226	vibrant	0
contig_1	E_aphidicola_B03_3_4	3866320	3879181	12862	low	51.7	E_aphidicola_B03_3	56.6	0.913428	vibrant	0
contig_1	E_aphidicola_B03_5_1	1315658	1399112	83455	high	57.5	E_aphidicola_B03_5	56.6	1.0159	vibrant	1
contig_1	E_aphidicola_B03_5_2	1902369	1911232	8864	low	59.6	E_aphidicola_B03_5	56.6	1.053	vibrant	0
contig_1	E_aphidicola_B03_5_3	2304653	2343699	39047	mid	51.7	E_aphidicola_B03_5	56.6	0.913428	vibrant	1
contig_1	E_aphidicola_B03_5_4	3271865	3322803	50939	low	50.5	E_aphidicola_B03_5	56.6	0.892226	vibrant	0
contig_1	E_aphidicola_B03_5_5	3868085	3881268	13184	low	54.6	E_aphidicola_B03_5	56.6	0.964664	vibrant	0
contig_1	E_aphidicola_B03_6_1	1233213	1275715	42503	low	56.9	E_aphidicola_B03_6	56.7	1.00353	vibrant	0
contig_1	E_aphidicola_B03_6_2	2597454	2607409	9956	mid	59.9	E_aphidicola_B03_6	56.7	1.05644	vibrant	0
contig_1	E_aphidicola_B03_6_3	2675811	2733945	58135	high	55.6	E_aphidicola_B03_6	56.7	0.9806	vibrant	0
contig_1	E_aphidicola_B03_6_4	3772197	3784571	12375	low	50.5	E_aphidicola_B03_6	56.7	0.890653	vibrant	0
contig_1	E_aphidicola_B03_6_5	4359675	4388586	28912	mid	50.7	E_aphidicola_B03_6	56.7	0.89418	vibrant	1
contig_1	E_aphidicola_B04_3_1	1210429	1300660	90232	high	51.5	E_aphidicola_B04_3	56.6	0.909894	vibrant	1
contig_1	E_aphidicola_B04_3_2	1743473	1793288	49816	high	59.8	E_aphidicola_B04_3	56.6	1.05654	vibrant	1
contig_1	E_aphidicola_B04_3_3	3781743	3794604	12862	low	50.2	E_aphidicola_B04_3	56.6	0.886926	vibrant	0
contig_1	E_aphidicola_B06_1_1	396672	411739	15068	low	51.3	E_aphidicola_B06_1	56.7	0.904762	vibrant	1
contig_1	E_aphidicola_B06_1_2	1248590	1290318	41729	low	59.7	E_aphidicola_B06_1	56.7	1.05291	vibrant	0
contig_1	E_aphidicola_B06_1_3	3140466	3184002	43537	high	50.5	E_aphidicola_B06_1	56.7	0.890653	vibrant	1
contig_1	E_aphidicola_B06_1_4	3782562	3795260	12699	low	50.6	E_aphidicola_B06_1	56.7	0.892416	vibrant	0
contig_1	E_aphidicola_B06_2_1	396661	411730	15070	low	60.1	E_aphidicola_B06_2	56.7	1.05996	vibrant	1
contig_1	E_aphidicola_B06_2_2	1248599	1290327	41729	low	50.5	E_aphidicola_B06_2	56.7	0.890653	vibrant	0
contig_1	E_aphidicola_B06_2_3	3140476	3184013	43538	high	50.6	E_aphidicola_B06_2	56.7	0.892416	vibrant	1
contig_1	E_aphidicola_B06_2_4	3782562	3794616	12055	low	51.3	E_aphidicola_B06_2	56.7	0.904762	vibrant	0
contig_1	E_aphidicola_B06_6_1	396662	411730	15069	low	50.6	E_aphidicola_B06_6	56.7	0.892416	vibrant	1
contig_1	E_aphidicola_B06_6_2	1248582	1290306	41725	low	60.1	E_aphidicola_B06_6	56.7	1.05996	vibrant	0
contig_1	E_aphidicola_B06_6_3	2612020	2621287	9268	low	50.5	E_aphidicola_B06_6	56.7	0.890653	vibrant	0
contig_1	E_aphidicola_B06_6_4	3140427	3183962	43536	high	57.4	E_aphidicola_B06_6	56.7	1.01235	vibrant	1
contig_1	E_aphidicola_B06_6_5	3782505	3794558	12054	low	51.3	E_aphidicola_B06_6	56.7	0.904762	vibrant	0
contig_1	E_aphidicola_B07_5_1	1232513	1274241	41729	low	53.7	E_aphidicola_B07_5	56.7	0.94709	vibrant	0
contig_1	E_aphidicola_B07_5_2	2596013	2605281	9269	low	50.5	E_aphidicola_B07_5	56.7	0.890653	vibrant	0
contig_1	E_aphidicola_B07_5_3	3715473	3748541	33069	mid	60.1	E_aphidicola_B07_5	56.7	1.05996	vibrant	1
contig_1	E_aphidicola_B07_5_4	3759611	3771664	12054	low	57.4	E_aphidicola_B07_5	56.7	1.01235	vibrant	0
contig_1	E_aphidicola_B09_1_1	1334705	1422218	87514	high	54.1	E_aphidicola_B09_1	56.6	0.95583	vibrant	1
contig_1	E_aphidicola_B09_1_2	2328013	2367062	39050	mid	54.6	E_aphidicola_B09_1	56.6	0.964664	vibrant	1
contig_1	E_aphidicola_B09_1_3	3322112	3365376	43265	low	59.7	E_aphidicola_B09_1	56.6	1.05477	vibrant	0
contig_1	E_aphidicola_B09_1_4	3911711	3943254	31544	mid	51.1	E_aphidicola_B09_1	56.6	0.902827	vibrant	0
contig_1	E_aphidicola_B09_1_5	3954323	3967184	12862	low	50.3	E_aphidicola_B09_1	56.6	0.888693	vibrant	0
contig_1	E_aphidicola_B09_2_1	1334753	1422270	87518	high	54	E_aphidicola_B09_2	56.6	0.954064	vibrant	1
contig_1	E_aphidicola_B09_2_2	3281452	3324717	43266	low	60	E_aphidicola_B09_2	56.6	1.06007	vibrant	0
contig_1	E_aphidicola_B09_2_3	3871072	3902617	31546	mid	50.3	E_aphidicola_B09_2	56.6	0.888693	vibrant	0
contig_1	E_aphidicola_B09_2_4	3913686	3925740	12055	low	51.1	E_aphidicola_B09_2	56.6	0.902827	vibrant	0
contig_1	E_aphidicola_B09_7_1	1334766	1422281	87516	high	50.3	E_aphidicola_B09_7	56.6	0.888693	vibrant	1
contig_1	E_aphidicola_B09_7_2	3281397	3324667	43271	low	54.1	E_aphidicola_B09_7	56.6	0.95583	vibrant	0
contig_1	E_aphidicola_B09_7_3	3870995	3902539	31545	mid	60	E_aphidicola_B09_7	56.6	1.06007	vibrant	0
contig_1	E_aphidicola_B09_7_4	3913609	3925662	12054	low	51.1	E_aphidicola_B09_7	56.6	0.902827	vibrant	0
contig_1	E_aphidicola_B09_9_1	1334734	1422247	87514	high	51.1	E_aphidicola_B09_9	56.6	0.902827	vibrant	1
contig_1	E_aphidicola_B09_9_2	1923964	1930383	6420	low	54	E_aphidicola_B09_9	56.6	0.954064	vibrant	0
contig_1	E_aphidicola_B09_9_3	2328056	2367104	39049	mid	50.3	E_aphidicola_B09_9	56.6	0.888693	vibrant	1
contig_1	E_aphidicola_B09_9_4	3322160	3365426	43267	low	59.7	E_aphidicola_B09_9	56.6	1.05477	vibrant	0
contig_1	E_aphidicola_B09_9_5	3911776	3943320	31545	mid	54.6	E_aphidicola_B09_9	56.6	0.964664	vibrant	0
contig_1	E_aphidicola_B09_9_6	3954390	3967251	12862	low	54.9	E_aphidicola_B09_9	56.6	0.969965	vibrant	0
contig_1	E_aphidicola_B10_2_1	1232519	1274247	41729	low	50.5	E_aphidicola_B10_2	56.7	0.890653	vibrant	0
contig_1	E_aphidicola_B10_2_2	3715493	3748562	33070	mid	53.7	E_aphidicola_B10_2	56.7	0.94709	vibrant	1
contig_1	E_aphidicola_B10_2_3	3759632	3772331	12700	low	59.7	E_aphidicola_B10_2	56.7	1.05291	vibrant	0
contig_1	E_aphidicola_B10_3_1	1232576	1274306	41731	low	53.7	E_aphidicola_B10_3	56.7	0.94709	vibrant	0
contig_1	E_aphidicola_B10_3_2	2596076	2605344	9269	low	50.5	E_aphidicola_B10_3	56.7	0.890653	vibrant	0
contig_1	E_aphidicola_B10_3_3	3505170	3512678	7509	low	57.4	E_aphidicola_B10_3	56.7	1.01235	vibrant	0
contig_1	E_aphidicola_B10_3_4	3715537	3748607	33071	mid	59.7	E_aphidicola_B10_3	56.7	1.05291	vibrant	1
contig_1	E_aphidicola_B10_3_5	3759677	3772376	12700	low	49.1	E_aphidicola_B10_3	56.7	0.865961	vibrant	0
contig_1	E_aphidicola_N2_1_1	1722072	1770899	48828	high	50.3	E_aphidicola_N2_1	56.7	0.887125	vibrant	1
contig_1	E_aphidicola_N2_1_2	1842316	1848049	5734	low	55.6	E_aphidicola_N2_1	56.7	0.9806	vibrant	0
contig_1	E_aphidicola_N2_1_3	1932718	1963687	30970	high	54.3	E_aphidicola_N2_1	56.7	0.957672	vibrant	1
contig_1	E_aphidicola_N2_1_4	3230238	3273513	43276	low	50.8	E_aphidicola_N2_1	56.7	0.895944	vibrant	0
contig_1	E_aphidicola_N2_1_5	3813719	3825771	12053	low	60	E_aphidicola_N2_1	56.7	1.0582	vibrant	0
contig_1	E_aphidicola_N2_3_1	1722261	1771093	48833	high	50.3	E_aphidicola_N2_3	56.7	0.887125	vibrant	1
contig_1	E_aphidicola_N2_3_2	1932933	1963907	30975	high	50.8	E_aphidicola_N2_3	56.7	0.895944	vibrant	1
contig_1	E_aphidicola_N2_3_3	3230599	3273877	43279	low	54.3	E_aphidicola_N2_3	56.7	0.957672	vibrant	0
contig_1	E_aphidicola_N2_3_4	3814141	3827002	12862	low	59.8	E_aphidicola_N2_3	56.7	1.05467	vibrant	0
contig_1	E_aphidicola_N2_6_1	1722264	1771095	48832	high	59.8	E_aphidicola_N2_6	56.7	1.05467	vibrant	1
contig_1	E_aphidicola_N2_6_2	1932935	1963909	30975	high	50.8	E_aphidicola_N2_6	56.7	0.895944	vibrant	1
contig_1	E_aphidicola_N2_6_3	3230603	3273882	43280	low	50.3	E_aphidicola_N2_6	56.7	0.887125	vibrant	0
contig_1	E_aphidicola_N2_6_4	3814142	3827003	12862	low	54.3	E_aphidicola_N2_6	56.7	0.957672	vibrant	0
contig_1	E_aphidicola_W03_10_1	1313596	1397058	83463	high	50.5	E_aphidicola_W03_10	56.6	0.892226	vibrant	1
contig_1	E_aphidicola_W03_10_2	1899683	1909234	9552	low	51.7	E_aphidicola_W03_10	56.6	0.913428	vibrant	0
contig_1	E_aphidicola_W03_10_3	2302708	2341758	39051	mid	54.6	E_aphidicola_W03_10	56.6	0.964664	vibrant	1
contig_1	E_aphidicola_W03_10_4	3270054	3321278	51225	low	59.8	E_aphidicola_W03_10	56.6	1.05654	vibrant	0
contig_1	E_aphidicola_W03_10_5	3866676	3879538	12863	low	56.9	E_aphidicola_W03_10	56.6	1.0053	vibrant	0
contig_1	E_aphidicola_W03_4_1	1313603	1397066	83464	high	50.5	E_aphidicola_W03_4	56.6	0.892226	vibrant	1
contig_1	E_aphidicola_W03_4_2	2302715	2341763	39049	mid	51.7	E_aphidicola_W03_4	56.6	0.913428	vibrant	1
contig_1	E_aphidicola_W03_4_3	3270059	3321283	51225	low	59.8	E_aphidicola_W03_4	56.6	1.05654	vibrant	0
contig_1	E_aphidicola_W03_4_4	3866677	3879538	12862	low	54.6	E_aphidicola_W03_4	56.6	0.964664	vibrant	0
contig_1	E_aphidicola_W03_5_1	1313616	1397079	83464	high	51.7	E_aphidicola_W03_5	56.6	0.913428	vibrant	1
contig_1	E_aphidicola_W03_5_2	2302728	2341778	39051	mid	50.5	E_aphidicola_W03_5	56.6	0.892226	vibrant	1
contig_1	E_aphidicola_W03_5_3	3270091	3321313	51223	low	59.8	E_aphidicola_W03_5	56.6	1.05654	vibrant	0
contig_1	E_aphidicola_W03_5_4	3866714	3879575	12862	low	54.6	E_aphidicola_W03_5	56.6	0.964664	vibrant	0
contig_1	E_aphidicola_W04_10_1	1220173	1310405	90233	high	51.5	E_aphidicola_W04_10	56.6	0.909894	vibrant	1
contig_1	E_aphidicola_W04_10_2	1753222	1803042	49821	high	50.2	E_aphidicola_W04_10	56.6	0.886926	vibrant	1
contig_1	E_aphidicola_W04_10_3	3791545	3803599	12055	low	60.1	E_aphidicola_W04_10	56.6	1.06184	vibrant	0
contig_1	E_aphidicola_W04_1_1	1232655	1274389	41735	low	50.7	E_aphidicola_W04_1	56.6	0.89576	vibrant	0
contig_1	E_aphidicola_W04_1_2	2596230	2605498	9269	low	59.7	E_aphidicola_W04_1	56.6	1.05477	vibrant	0
contig_1	E_aphidicola_W04_1_3	2674601	2724420	49820	high	50.5	E_aphidicola_W04_1	56.6	0.892226	vibrant	1
contig_1	E_aphidicola_W04_1_4	3171468	3218461	46994	high	57.4	E_aphidicola_W04_1	56.6	1.01413	vibrant	1
contig_1	E_aphidicola_W04_1_5	3817098	3829798	12701	low	50.2	E_aphidicola_W04_1	56.6	0.886926	vibrant	0
contig_1	E_aphidicola_W04_3_1	1221330	1311560	90231	high	60.1	E_aphidicola_W04_3	56.6	1.06184	vibrant	1
contig_1	E_aphidicola_W04_3_2	1754345	1804161	49817	high	57.5	E_aphidicola_W04_3	56.6	1.0159	vibrant	1
contig_1	E_aphidicola_W04_3_3	1873346	1882210	8865	low	51.5	E_aphidicola_W04_3	56.6	0.909894	vibrant	0
contig_1	E_aphidicola_W04_3_4	3792499	3804552	12054	low	50.2	E_aphidicola_W04_3	56.6	0.886926	vibrant	0
contig_1	E_aphidicola_W04_4_1	1221379	1311609	90231	high	60.1	E_aphidicola_W04_4	56.6	1.06184	vibrant	1
contig_1	E_aphidicola_W04_4_2	1754419	1804228	49810	high	51.5	E_aphidicola_W04_4	56.6	0.909894	vibrant	1
contig_1	E_aphidicola_W04_4_3	3792682	3804736	12055	low	50.2	E_aphidicola_W04_4	56.6	0.886926	vibrant	0
contig_1	E_aphidicola_W04_5_1	1221245	1311469	90225	high	57.5	E_aphidicola_W04_5	56.6	1.0159	vibrant	1
contig_1	E_aphidicola_W04_5_2	1754219	1804024	49806	high	60.1	E_aphidicola_W04_5	56.6	1.06184	vibrant	1
contig_1	E_aphidicola_W04_5_3	1873209	1882073	8865	low	50.2	E_aphidicola_W04_5	56.6	0.886926	vibrant	0
contig_1	E_aphidicola_W04_5_4	3792213	3804267	12055	low	51.5	E_aphidicola_W04_5	56.6	0.909894	vibrant	0
contig_1	E_aphidicola_W06_2_1	396679	411748	15070	low	51.3	E_aphidicola_W06_2	56.7	0.904762	vibrant	1
contig_1	E_aphidicola_W06_2_2	1248667	1290391	41725	low	59.7	E_aphidicola_W06_2	56.7	1.05291	vibrant	0
contig_1	E_aphidicola_W06_2_3	2612537	2621400	8864	low	57.5	E_aphidicola_W06_2	56.7	1.01411	vibrant	0
contig_1	E_aphidicola_W06_2_4	3140530	3184066	43537	high	50.5	E_aphidicola_W06_2	56.7	0.890653	vibrant	1
contig_1	E_aphidicola_W06_2_5	3782634	3795332	12699	low	50.6	E_aphidicola_W06_2	56.7	0.892416	vibrant	0
contig_1	E_aphidicola_W06_8_1	396695	411766	15072	low	51.3	E_aphidicola_W06_8	56.7	0.904762	vibrant	1
contig_1	E_aphidicola_W06_8_2	1248681	1290412	41732	low	60.1	E_aphidicola_W06_8	56.7	1.05996	vibrant	0
contig_1	E_aphidicola_W06_8_3	2612158	2622113	9956	mid	56.9	E_aphidicola_W06_8	56.7	1.00353	vibrant	0
contig_1	E_aphidicola_W06_8_4	3140585	3184124	43540	high	50.5	E_aphidicola_W06_8	56.7	0.890653	vibrant	1
contig_1	E_aphidicola_W06_8_5	3782697	3794751	12055	low	50.6	E_aphidicola_W06_8	56.7	0.892416	vibrant	0
contig_1	E_aphidicola_W09_2_1	1334709	1422224	87516	high	59.7	E_aphidicola_W09_2	56.6	1.05477	vibrant	1
contig_1	E_aphidicola_W09_2_2	3281363	3324627	43265	low	54	E_aphidicola_W09_2	56.6	0.954064	vibrant	0
contig_1	E_aphidicola_W09_2_3	3870964	3902509	31546	mid	51.1	E_aphidicola_W09_2	56.6	0.902827	vibrant	0
contig_1	E_aphidicola_W09_2_4	3913579	3926440	12862	low	50.3	E_aphidicola_W09_2	56.6	0.888693	vibrant	0
contig_1	E_aphidicola_W09_3_1	1334757	1422271	87515	high	51.1	E_aphidicola_W09_3	56.6	0.902827	vibrant	1
contig_1	E_aphidicola_W09_3_2	1849308	1854735	5428	low	53.4	E_aphidicola_W09_3	56.6	0.943463	vibrant	0
contig_1	E_aphidicola_W09_3_3	3281444	3324709	43266	low	50.3	E_aphidicola_W09_3	56.6	0.888693	vibrant	0
contig_1	E_aphidicola_W09_3_4	3871069	3902616	31548	mid	54	E_aphidicola_W09_3	56.6	0.954064	vibrant	0
contig_1	E_aphidicola_W09_3_5	3913686	3926547	12862	low	59.7	E_aphidicola_W09_3	56.6	1.05477	vibrant	0
contig_1	E_aphidicola_W09_5_1	1334748	1422265	87518	high	54	E_aphidicola_W09_5	56.6	0.954064	vibrant	1
contig_1	E_aphidicola_W09_5_2	1923975	1930395	6421	low	50.3	E_aphidicola_W09_5	56.6	0.888693	vibrant	0
contig_1	E_aphidicola_W09_5_3	3281432	3324697	43266	low	51.1	E_aphidicola_W09_5	56.6	0.902827	vibrant	0
contig_1	E_aphidicola_W09_5_4	3871041	3902586	31546	mid	54.9	E_aphidicola_W09_5	56.6	0.969965	vibrant	0
contig_1	E_aphidicola_W09_5_5	3913656	3926517	12862	low	59.7	E_aphidicola_W09_5	56.6	1.05477	vibrant	0
contig_1	E_aphidicola_W10_2_1	1232548	1274279	41732	low	50.5	E_aphidicola_W10_2	56.7	0.890653	vibrant	0
contig_1	E_aphidicola_W10_2_2	2596080	2605347	9268	low	59.7	E_aphidicola_W10_2	56.7	1.05291	vibrant	0
contig_1	E_aphidicola_W10_2_3	3715545	3748616	33072	mid	57.4	E_aphidicola_W10_2	56.7	1.01235	vibrant	1
contig_1	E_aphidicola_W10_2_4	3759686	3772385	12700	low	53.7	E_aphidicola_W10_2	56.7	0.94709	vibrant	0
contig_1	E_aphidicola_W10_4_1	1232554	1274282	41729	low	50.5	E_aphidicola_W10_4	56.7	0.890653	vibrant	0
contig_1	E_aphidicola_W10_4_2	3715534	3748603	33070	mid	53.7	E_aphidicola_W10_4	56.7	0.94709	vibrant	1
contig_1	E_aphidicola_W10_4_3	3759672	3772533	12862	low	59.8	E_aphidicola_W10_4	56.7	1.05467	vibrant	0
contig_1	E_aphidicola_W11_1_1	1219219	1305364	86146	high	51.6	E_aphidicola_W11_1	56.6	0.911661	vibrant	1
contig_1	E_aphidicola_W11_1_2	1748095	1797457	49363	high	50.1	E_aphidicola_W11_1	56.6	0.885159	vibrant	0
contig_1	E_aphidicola_W11_1_3	3794764	3806818	12055	low	60.1	E_aphidicola_W11_1	56.6	1.06184	vibrant	0
contig_1	E_aphidicola_Z9_1_1	1293986	1336535	42550	high	54.7	E_aphidicola_Z9_1	56.6	0.966431	vibrant	1
contig_1	E_aphidicola_Z9_1_2	1781558	1831376	49819	high	50.2	E_aphidicola_Z9_1	56.6	0.886926	vibrant	1
contig_1	E_aphidicola_Z9_1_3	1900566	1909574	9009	low	57.6	E_aphidicola_Z9_1	56.6	1.01767	vibrant	0
contig_1	E_aphidicola_Z9_1_4	2307180	2346739	39560	mid	52	E_aphidicola_Z9_1	56.6	0.918728	vibrant	1
contig_1	E_aphidicola_Z9_1_5	3871312	3883367	12056	low	60.1	E_aphidicola_Z9_1	56.6	1.06184	vibrant	0
contig_1	E_aphidicola_Z9_3_1	1294082	1336636	42555	high	60.1	E_aphidicola_Z9_3	56.6	1.06184	vibrant	1
contig_1	E_aphidicola_Z9_3_2	1781696	1831514	49819	high	52	E_aphidicola_Z9_3	56.6	0.918728	vibrant	1
contig_1	E_aphidicola_Z9_3_3	2307353	2346913	39561	mid	53.9	E_aphidicola_Z9_3	56.6	0.952297	vibrant	1
contig_1	E_aphidicola_Z9_3_4	3859753	3892475	32723	mid	50.2	E_aphidicola_Z9_3	56.6	0.886926	vibrant	1
contig_1	E_aphidicola_Z9_3_5	3903545	3915599	12055	low	54.7	E_aphidicola_Z9_3	56.6	0.966431	vibrant	0
contig_1	E_billingiae_W05_1_1	1386744	1394088	7345	low	52.7	E_billingiae_W05_1	55	0.958182	vibrant	0
contig_1	E_billingiae_W05_1_2	1909896	1916321	6426	low	51.6	E_billingiae_W05_1	55	0.938182	vibrant	0
contig_1	E_billingiae_W05_1_3	2898675	2904232	5558	low	52.8	E_billingiae_W05_1	55	0.96	vibrant	0
contig_1	E_billingiae_W05_1_4	3491108	3538073	46966	high	52.3	E_billingiae_W05_1	55	0.950909	vibrant	1
contig_1	E_billingiae_W05_1_5	3552424	3586412	33989	mid	49.8	E_billingiae_W05_1	55	0.905455	vibrant	1
contig_1	E_sp_B04_7_1	597960	627539	29580	mid	50.9	E_sp_B04_7	53.6	0.949627	vibrant	1
contig_1	E_sp_B04_7_2	1213559	1275053	61495	high	49.4	E_sp_B04_7	53.6	0.921642	vibrant	1
contig_1	E_sp_B04_7_3	2854796	2861310	6515	low	53.9	E_sp_B04_7	53.6	1.0056	vibrant	0
contig_1	E_sp_W01_1_1	598525	628102	29578	mid	53.9	E_sp_W01_1	53.6	1.0056	vibrant	1
contig_1	E_sp_W01_1_2	1214118	1281386	67269	high	50.9	E_sp_W01_1	53.6	0.949627	vibrant	1
contig_1	E_sp_W01_1_3	2855248	2861759	6512	low	49	E_sp_W01_1	53.6	0.914179	vibrant	0
contig_1	E_sp_W01_6_1	597853	627428	29576	mid	50.9	E_sp_W01_6	53.6	0.949627	vibrant	1
contig_1	E_sp_W01_6_2	1213324	1274816	61493	high	49.4	E_sp_W01_6	53.6	0.921642	vibrant	1
contig_1	E_sp_W01_6_3	2854147	2860661	6515	low	53.9	E_sp_W01_6	53.6	1.0056	vibrant	0
contig_1	P_poae_B04_10_1	1300404	1329530	29127	low	56.3	P_poae_B04_10	60.6	0.929043	vibrant	0
contig_1	P_poae_B04_10_2	3520936	3569994	49059	low	59	P_poae_B04_10	60.6	0.973597	vibrant	0
contig_1	P_poae_B04_10_3	3801670	3877530	75861	high	56.2	P_poae_B04_10	60.6	0.927393	vibrant	0
contig_1	P_poae_B04_10_4	4383380	4429356	45977	low	57.7	P_poae_B04_10	60.6	0.952145	vibrant	0
contig_1	P_poae_B04_4_1	1300600	1329730	29131	low	56.3	P_poae_B04_4	60.6	0.929043	vibrant	0
contig_1	P_poae_B04_4_2	3521439	3570495	49057	low	57.7	P_poae_B04_4	60.6	0.952145	vibrant	0
contig_1	P_poae_B04_4_3	3802191	3878060	75870	high	56.2	P_poae_B04_4	60.6	0.927393	vibrant	0
contig_1	P_poae_B04_4_4	4383972	4429954	45983	low	59	P_poae_B04_4	60.6	0.973597	vibrant	0
contig_1	P_poae_B05_3_1	745136	763685	18550	low	57.1	P_poae_B05_3	61	0.936066	vibrant	0
contig_1	P_poae_B05_3_2	1230884	1246250	15367	low	56.3	P_poae_B05_3	61	0.922951	vibrant	0
contig_1	P_poae_B05_3_3	2776119	2823938	47820	low	60.1	P_poae_B05_3	61	0.985246	vibrant	1
contig_1	P_poae_B05_3_4	3280897	3324909	44013	mid	56	P_poae_B05_3	61	0.918033	vibrant	0
contig_1	P_poae_B12_2_1	1230847	1246212	15366	low	60.1	P_poae_B12_2	60.8	0.988487	vibrant	0
contig_1	P_poae_B12_2_2	1956574	2024606	68033	mid	54	P_poae_B12_2	60.8	0.888158	vibrant	1
contig_1	P_poae_B12_2_3	4156007	4172389	16383	low	58	P_poae_B12_2	60.8	0.953947	vibrant	0
contig_1	P_poae_B12_4_1	1230824	1246191	15368	low	58	P_poae_B12_4	60.8	0.953947	vibrant	0
contig_1	P_poae_B12_4_2	1956545	2024575	68031	mid	60.1	P_poae_B12_4	60.8	0.988487	vibrant	1
contig_1	P_poae_B12_4_3	4155942	4172325	16384	low	54	P_poae_B12_4	60.8	0.888158	vibrant	0
contig_1	P_poae_B12_7_1	1230811	1247886	17076	low	59.8	P_poae_B12_7	60.8	0.983553	vibrant	0
contig_1	P_poae_B12_7_2	1956529	2024562	68034	mid	58	P_poae_B12_7	60.8	0.953947	vibrant	1
contig_1	P_poae_B12_7_3	4155915	4172298	16384	low	54	P_poae_B12_7	60.8	0.888158	vibrant	0
contig_1	P_poae_W11_10_1	744973	763521	18549	low	56.3	P_poae_W11_10	61	0.922951	vibrant	0
contig_1	P_poae_W11_10_2	1230705	1247780	17076	low	57.5	P_poae_W11_10	61	0.942623	vibrant	0
contig_1	P_poae_W11_10_3	2775818	2813070	37253	low	59.8	P_poae_W11_10	61	0.980328	vibrant	1
contig_1	P_poae_W11_10_4	3280599	3324610	44012	mid	56	P_poae_W11_10	61	0.918033	vibrant	1
contig_1	P_poae_W11_2_1	745102	763652	18551	low	60.1	P_poae_W11_2	61	0.985246	vibrant	0
contig_1	P_poae_W11_2_2	1230825	1246190	15366	low	57.1	P_poae_W11_2	61	0.936066	vibrant	0
contig_1	P_poae_W11_2_3	2776028	2823848	47821	low	55.9	P_poae_W11_2	61	0.916393	vibrant	1
contig_1	P_poae_W11_2_4	3280786	3323997	43212	mid	56.3	P_poae_W11_2	61	0.922951	vibrant	1
contig_1	P_poae_W11_4_1	745100	763648	18549	low	57.5	P_poae_W11_4	61	0.942623	vibrant	0
contig_1	P_poae_W11_4_2	1230828	1246194	15367	low	60.1	P_poae_W11_4	61	0.985246	vibrant	0
contig_1	P_poae_W11_4_3	2776004	2813251	37248	low	56.3	P_poae_W11_4	61	0.922951	vibrant	1
contig_1	P_poae_W11_4_4	3280755	3323968	43214	mid	55.9	P_poae_W11_4	61	0.916393	vibrant	1
contig_1	P_poae_W12_9_1	1230853	1246220	15368	low	58	P_poae_W12_9	60.8	0.953947	vibrant	0
contig_1	P_poae_W12_9_2	1956590	2024622	68033	mid	60.1	P_poae_W12_9	60.8	0.988487	vibrant	1
contig_1	P_poae_W12_9_3	4156041	4172424	16384	low	54	P_poae_W12_9	60.8	0.888158	vibrant	0
contig_1	P_poae_Z9_4_1	1272558	1287923	15366	low	58.1	P_poae_Z9_4	60.7	0.957166	vibrant	0
contig_1	P_poae_Z9_4_2	1348218	1382152	33935	high	56.4	P_poae_Z9_4	60.7	0.92916	vibrant	0
contig_1	P_poae_Z9_4_3	2041858	2108775	66918	mid	57.6	P_poae_Z9_4	60.7	0.948929	vibrant	1
contig_1	P_poae_Z9_4_4	2932428	2986763	54336	low	60.2	P_poae_Z9_4	60.7	0.991763	vibrant	1
contig_1	P_poae_Z9_5_1	1272516	1287881	15366	low	57.6	P_poae_Z9_5	60.7	0.948929	vibrant	0
contig_1	P_poae_Z9_5_2	1348178	1382111	33934	high	58.1	P_poae_Z9_5	60.7	0.957166	vibrant	0
contig_1	P_poae_Z9_5_3	2041821	2108738	66918	mid	60.2	P_poae_Z9_5	60.7	0.991763	vibrant	1
contig_1	P_poae_Z9_5_4	2932391	2986727	54337	low	56.4	P_poae_Z9_5	60.7	0.92916	vibrant	1
contig_1	P_trivialis_B02_8_1	1238054	1258626	20573	low	58.9	P_trivialis_B02_8	61	0.965574	vibrant	0
contig_1	P_trivialis_B02_9_1	1238068	1258641	20574	low	58.9	P_trivialis_B02_9	61	0.965574	vibrant	0
contig_1	P_trivialis_B08_3_1	1217713	1236396	18684	low	58.5	P_trivialis_B08_3	61.1	0.957447	vibrant	0
contig_1	P_trivialis_B08_3_2	3097205	3162020	64816	mid	59.2	P_trivialis_B08_3	61.1	0.968903	vibrant	1
contig_1	P_trivialis_B08_3_3	4072782	4114645	41864	low	55.7	P_trivialis_B08_3	61.1	0.91162	vibrant	1
contig_1	P_trivialis_B08_3_4	4198911	4209782	10872	low	58.8	P_trivialis_B08_3	61.1	0.962357	vibrant	0
contig_1	P_trivialis_W02_1_1	1238103	1258676	20574	low	58.9	P_trivialis_W02_1	61	0.965574	vibrant	0
contig_1	P_trivialis_W02_3_1	289995	297545	7551	low	49.4	P_trivialis_W02_3	61	0.809836	vibrant	0
contig_1	P_trivialis_W02_3_2	1237996	1258563	20568	low	58.9	P_trivialis_W02_3	61	0.965574	vibrant	0
